# Supplementary material for: Zinc transport via ZNT5-6 and ZNT7 is critical for cell surface glycosylphosphatidylinositol-anchored protein expression
Source: J Biol Chem. 2022 May 4;298(6):102011. doi: 10.1016/j.jbc.2022.102011 (PMC9168625; doi:10.1016/j.jbc.2022.102011)
Supplement: Supplemental Table S1 [file mmc10.xlsx]

## Sheet: TableS1
sp/tr	Entry	Full name	DKO1_HAP	DKO2_HAP	DKO3_HAP	WT1_HAP	WT2_HAP	WT3_HAP	DKO/WT	pval	Number of peptides contained in spectral library	Number of peptides used for quantification of each protein
>sp	Q10589	BST2_HUMAN Bone marrow stromal antigen 2 OS=Homo sapiens OX=9606 GN=BST2 PE=1 SV=1	0.07957	0.118382	0.131321	2.81098	1.07952	1.78023	0.0580654	0.0240323	10	1
>sp	P35573	GDE_HUMAN Glycogen debranching enzyme OS=Homo sapiens OX=9606 GN=AGL PE=1 SV=3	0.235191	0.25965	0.519867	2.05621	0.944675	1.98441	0.20354	0.0586364	188	11
>sp	Q9BRX8	PXL2A_HUMAN Peroxiredoxin-like 2A OS=Homo sapiens OX=9606 GN=PRXL2A PE=1 SV=3	0.423303	0.325961	0.302311	1.88472	1.48227	1.58143	0.212507	0.0051053	29	1
>sp	O75691	UTP20_HUMAN Small subunit processome component 20 homolog OS=Homo sapiens OX=9606 GN=UTP20 PE=1 SV=3	0.479735	0.22498	0.490762	4.37732	0.189082	0.238123	0.248823	0.435807	36	1
>sp	P05186	PPBT_HUMAN Alkaline phosphatase, tissue-nonspecific isozyme OS=Homo sapiens OX=9606 GN=ALPL PE=1 SV=4	0.5182	0.440966	0.338822	1.54394	1.74291	1.41516	0.27605	0.00163723	45	6
>sp	O75487	GPC4_HUMAN Glypican-4 OS=Homo sapiens OX=9606 GN=GPC4 PE=1 SV=4	0.539553	0.472226	0.289343	1.07631	1.83035	1.79222	0.276901	0.0346542	13	3
>sp	P08174	DAF_HUMAN Complement decay-accelerating factor OS=Homo sapiens OX=9606 GN=CD55 PE=1 SV=4	0.399399	0.45243	0.520037	0.736373	2.48661	1.40515	0.296419	0.100922	16	1
>sp	Q9NWY4	HPF1_HUMAN Histone PARylation factor 1 OS=Homo sapiens OX=9606 GN=HPF1 PE=1 SV=2	0.505666	0.373434	0.569662	0.610311	3.38584	0.555092	0.318322	0.331337	15	1
>sp	Q13217	DNJC3_HUMAN DnaJ homolog subfamily C member 3 OS=Homo sapiens OX=9606 GN=DNAJC3 PE=1 SV=1	0.576368	0.408935	0.472782	1.85666	1.17166	1.51359	0.321029	0.029152	35	4
>sp	P46976	GLYG_HUMAN Glycogenin-1 OS=Homo sapiens OX=9606 GN=GYG1 PE=1 SV=4	0.47467	0.316762	0.745108	1.32065	0.629084	2.51372	0.344248	0.214229	19	1
>sp	Q9BWS9	CHID1_HUMAN Chitinase domain-containing protein 1 OS=Homo sapiens OX=9606 GN=CHID1 PE=1 SV=1	0.582011	0.478816	0.480265	1.582	1.27298	1.60393	0.345621	0.0071975	31	6
>sp	P62633	CNBP_HUMAN Cellular nucleic acid-binding protein OS=Homo sapiens OX=9606 GN=CNBP PE=1 SV=1	0.559517	0.473016	0.5574	0.685113	1.4213	2.30365	0.360523	0.11539	11	5
>sp	Q01650	LAT1_HUMAN Large neutral amino acids transporter small subunit 1 OS=Homo sapiens OX=9606 GN=SLC7A5 PE=1 SV=2	0.527864	0.592899	0.488598	1.65328	1.76317	0.97419	0.366544	0.0203083	11	1
>sp	P23381	SYWC_HUMAN Tryptophan--tRNA ligase, cytoplasmic OS=Homo sapiens OX=9606 GN=WARS PE=1 SV=2	0.50006	0.465885	0.688537	1.53944	1.60381	1.20227	0.380733	0.00713317	47	1
>sp	P49588	SYAC_HUMAN Alanine--tRNA ligase, cytoplasmic OS=Homo sapiens OX=9606 GN=AARS PE=1 SV=2	0.386077	0.607258	0.709276	1.02103	1.70429	1.57207	0.396197	0.0370451	88	1
>sp	Q9BV79	MECR_HUMAN Enoyl-[acyl-carrier-protein] reductase, mitochondrial OS=Homo sapiens OX=9606 GN=MECR PE=1 SV=2	0.381281	0.89775	0.447071	2.30672	0.348418	1.61876	0.403871	0.274003	13	1
>sp	P16070	CD44_HUMAN CD44 antigen OS=Homo sapiens OX=9606 GN=CD44 PE=1 SV=3	0.426792	0.480876	0.827096	0.885639	2.30991	1.06969	0.406722	0.193654	23	1
>sp	Q8NCC3	PAG15_HUMAN Group XV phospholipase A2 OS=Homo sapiens OX=9606 GN=PLA2G15 PE=1 SV=2	0.756628	0.544597	0.460027	1.9941	0.974738	1.26991	0.415512	0.102442	6	1
>sp	P19784	CSK22_HUMAN Casein kinase II subunit alpha' OS=Homo sapiens OX=9606 GN=CSNK2A2 PE=1 SV=1	0.383329	0.516006	0.892876	1.37058	1.48479	1.35242	0.425927	0.0272594	25	1
>sp	Q96SQ9	CP2S1_HUMAN Cytochrome P450 2S1 OS=Homo sapiens OX=9606 GN=CYP2S1 PE=1 SV=2	0.624047	0.617231	0.561615	1.69956	1.52248	0.975065	0.429556	0.0218698	9	2
>sp	Q5RKV6	EXOS6_HUMAN Exosome complex component MTR3 OS=Homo sapiens OX=9606 GN=EXOSC6 PE=1 SV=1	0.537772	0.541604	0.731516	1.44871	1.2526	1.48779	0.432286	0.00130204	12	4
>sp	Q02083	NAAA_HUMAN N-acylethanolamine-hydrolyzing acid amidase OS=Homo sapiens OX=9606 GN=NAAA PE=1 SV=3	0.757353	0.703303	0.361344	1.72825	1.26038	1.18937	0.436094	0.0233547	14	1
>sp	Q99714	HCD2_HUMAN 3-hydroxyacyl-CoA dehydrogenase type-2 OS=Homo sapiens OX=9606 GN=HSD17B10 PE=1 SV=3	0.586639	0.724962	0.512756	1.51901	1.98513	0.671511	0.436904	0.175474	40	3
>sp	Q08AM6	VAC14_HUMAN Protein VAC14 homolog OS=Homo sapiens OX=9606 GN=VAC14 PE=1 SV=1	0.524223	0.641278	0.673101	1.59186	1.3414	1.22814	0.441823	0.00971674	34	4
>sp	P48960	CD97_HUMAN CD97 antigen OS=Homo sapiens OX=9606 GN=CD97 PE=1 SV=4	0.643957	0.626763	0.571338	1.72304	1.35213	1.08277	0.443022	0.0144876	19	2
>sp	P53634	CATC_HUMAN Dipeptidyl peptidase 1 OS=Homo sapiens OX=9606 GN=CTSC PE=1 SV=2	0.782834	0.59824	0.492312	1.88822	1.15162	1.08677	0.453977	0.0878254	21	1
>sp	Q96B26	EXOS8_HUMAN Exosome complex component RRP43 OS=Homo sapiens OX=9606 GN=EXOSC8 PE=1 SV=1	0.55459	0.55223	0.773663	1.35892	1.21363	1.54696	0.456481	0.0044151	12	3
>sp	Q9ULF5	S39AA_HUMAN Zinc transporter ZIP10 OS=Homo sapiens OX=9606 GN=SLC39A10 PE=1 SV=2	0.800654	0.428747	0.654431	1.70171	1.22027	1.19418	0.457667	0.0255227	9	1
>sp	Q9GZX9	TWSG1_HUMAN Twisted gastrulation protein homolog 1 OS=Homo sapiens OX=9606 GN=TWSG1 PE=1 SV=1	0.90711	0.507651	0.474538	1.73984	1.08105	1.28981	0.459605	0.0414631	5	1
>sp	P54840	GYS2_HUMAN Glycogen [starch] synthase, liver OS=Homo sapiens OX=9606 GN=GYS2 PE=1 SV=2	0.539913	0.477161	0.892416	1.29349	0.900016	1.897	0.46681	0.113412	40	1
>sp	Q8NDH3	PEPL1_HUMAN Probable aminopeptidase NPEPL1 OS=Homo sapiens OX=9606 GN=NPEPL1 PE=1 SV=3	0.544038	0.808616	0.574262	1.46481	1.45198	1.1563	0.473085	0.00600917	14	1
>sp	Q9NZ08	ERAP1_HUMAN Endoplasmic reticulum aminopeptidase 1 OS=Homo sapiens OX=9606 GN=ERAP1 PE=1 SV=3	0.905911	0.512382	0.511356	1.55159	1.08233	1.43643	0.474074	0.0210222	57	9
>sp	Q9Y3B2	EXOS1_HUMAN Exosome complex component CSL4 OS=Homo sapiens OX=9606 GN=EXOSC1 PE=1 SV=1	0.645818	0.611467	0.677105	1.19797	1.35463	1.51301	0.475793	0.0131193	8	1
>sp	P35052	GPC1_HUMAN Glypican-1 OS=Homo sapiens OX=9606 GN=GPC1 PE=1 SV=2	0.581051	0.729106	0.624586	1.38789	1.37204	1.30532	0.475921	0.000562725	21	3
>sp	P00558	PGK1_HUMAN Phosphoglycerate kinase 1 OS=Homo sapiens OX=9606 GN=PGK1 PE=1 SV=3	0.650381	0.44518	0.840327	1.3463	1.05338	1.66443	0.476338	0.0353916	129	7
>sp	Q8TBB5	KLDC4_HUMAN Kelch domain-containing protein 4 OS=Homo sapiens OX=9606 GN=KLHDC4 PE=1 SV=1	0.565945	0.689047	0.6993	1.9974	0.901448	1.14685	0.483053	0.105764	10	1
>sp	Q14155	ARHG7_HUMAN Rho guanine nucleotide exchange factor 7 OS=Homo sapiens OX=9606 GN=ARHGEF7 PE=1 SV=2	0.54377	0.772671	0.641747	2.72255	0.704697	0.614563	0.484483	0.371905	42	1
>sp	P52209	6PGD_HUMAN 6-phosphogluconate dehydrogenase, decarboxylating OS=Homo sapiens OX=9606 GN=PGD PE=1 SV=3	0.891493	0.446001	0.622787	1.83424	1.16763	1.03785	0.485252	0.0879739	54	7
>sp	Q9Y5Y0	FLVC1_HUMAN Feline leukemia virus subgroup C receptor-related protein 1 OS=Homo sapiens OX=9606 GN=FLVCR1 PE=1 SV=1	0.667293	0.681222	0.614607	1.61983	1.24846	1.16859	0.486297	0.00792959	4	1
>sp	Q04941	PLP2_HUMAN Proteolipid protein 2 OS=Homo sapiens OX=9606 GN=PLP2 PE=1 SV=1	0.836211	0.722927	0.415734	0.927111	1.61543	1.48259	0.490636	0.0624822	2	2
>sp	P13807	GYS1_HUMAN Glycogen [starch] synthase, muscle OS=Homo sapiens OX=9606 GN=GYS1 PE=1 SV=2	0.605592	0.526324	0.846668	1.25382	0.886956	1.88064	0.492012	0.132692	51	5
>sp	Q13425	SNTB2_HUMAN Beta-2-syntrophin OS=Homo sapiens OX=9606 GN=SNTB2 PE=1 SV=1	0.6104	0.758289	0.61169	1.51547	1.36254	1.14161	0.492678	0.013018	32	3
>sp	P10253	LYAG_HUMAN Lysosomal alpha-glucosidase OS=Homo sapiens OX=9606 GN=GAA PE=1 SV=4	0.641672	0.758541	0.591095	1.56827	1.28039	1.16004	0.496748	0.0191919	58	2
>sp	Q6PIU2	NCEH1_HUMAN Neutral cholesterol ester hydrolase 1 OS=Homo sapiens OX=9606 GN=NCEH1 PE=1 SV=3	0.557872	0.635937	0.800457	1.62443	1.33262	1.04869	0.497853	0.0403408	19	1
>sp	Q13444	ADA15_HUMAN Disintegrin and metalloproteinase domain-containing protein 15 OS=Homo sapiens OX=9606 GN=ADAM15 PE=1 SV=4	0.776561	0.679649	0.554743	1.09675	1.51361	1.37869	0.504119	0.0173947	12	1
>sp	P31939	PUR9_HUMAN Bifunctional purine biosynthesis protein PURH OS=Homo sapiens OX=9606 GN=ATIC PE=1 SV=3	0.579333	0.655222	0.780524	1.37421	1.49254	1.11817	0.505676	0.0129738	66	4
>sp	P07858	CATB_HUMAN Cathepsin B OS=Homo sapiens OX=9606 GN=CTSB PE=1 SV=3	0.935673	0.702388	0.377851	0.8867	1.32156	1.77583	0.505991	0.109346	44	5
>sp	P10909	CLUS_HUMAN Clusterin OS=Homo sapiens OX=9606 GN=CLU PE=1 SV=1	0.750388	0.525538	0.74335	1.95508	0.776655	1.24899	0.507263	0.192056	56	1
>sp	P98172	EFNB1_HUMAN Ephrin-B1 OS=Homo sapiens OX=9606 GN=EFNB1 PE=1 SV=1	0.629521	0.696232	0.704424	1.6914	1.18053	1.09789	0.511403	0.0259263	5	2
>sp	P08243	ASNS_HUMAN Asparagine synthetase [glutamine-hydrolyzing] OS=Homo sapiens OX=9606 GN=ASNS PE=1 SV=4	0.705437	0.779112	0.548128	0.698094	2.42311	0.846122	0.512355	0.310755	42	1
>sp	Q01484	ANK2_HUMAN Ankyrin-2 OS=Homo sapiens OX=9606 GN=ANK2 PE=1 SV=4	0.585931	0.782438	0.667278	1.83895	1.18902	0.936379	0.513488	0.13378	94	2
>sp	P05455	LA_HUMAN Lupus La protein OS=Homo sapiens OX=9606 GN=SSB PE=1 SV=2	0.634784	0.427941	0.973225	1.10031	0.720225	2.14351	0.513603	0.266951	61	6
>sp	O00154	BACH_HUMAN Cytosolic acyl coenzyme A thioester hydrolase OS=Homo sapiens OX=9606 GN=ACOT7 PE=1 SV=3	0.407944	0.820763	0.810991	1.38265	1.19907	1.37859	0.515036	0.0272901	29	1
>sp	Q9C0B0	UNK_HUMAN RING finger protein unkempt homolog OS=Homo sapiens OX=9606 GN=UNK PE=1 SV=2	0.651666	0.773999	0.61762	1.04089	1.32489	1.59094	0.516409	0.0470421	17	1
>sp	O00442	RTCA_HUMAN RNA 3'-terminal phosphate cyclase OS=Homo sapiens OX=9606 GN=RTCA PE=1 SV=1	0.591831	0.738727	0.721633	1.24182	1.17486	1.53113	0.519831	0.0168993	25	4
>sp	Q9UNI6	DUS12_HUMAN Dual specificity protein phosphatase 12 OS=Homo sapiens OX=9606 GN=DUSP12 PE=1 SV=1	0.461489	0.4123	1.19553	2.11659	0.523891	1.2902	0.526455	0.31969	14	1
>sp	Q07955	SRSF1_HUMAN Serine/arginine-rich splicing factor 1 OS=Homo sapiens OX=9606 GN=SRSF1 PE=1 SV=2	0.566481	0.487606	1.01576	1.19937	0.831673	1.89911	0.526657	0.177024	26	6
>sp	Q9NRF8	PYRG2_HUMAN CTP synthase 2 OS=Homo sapiens OX=9606 GN=CTPS2 PE=1 SV=1	0.665038	0.778768	0.629634	0.997865	1.48209	1.44661	0.528055	0.0488764	24	1
>sp	P49189	AL9A1_HUMAN 4-trimethylaminobutyraldehyde dehydrogenase OS=Homo sapiens OX=9606 GN=ALDH9A1 PE=1 SV=3	0.571848	0.742011	0.767307	2.22331	0.96026	0.735265	0.531068	0.259968	60	2
>sp	P08195	4F2_HUMAN 4F2 cell-surface antigen heavy chain OS=Homo sapiens OX=9606 GN=SLC3A2 PE=1 SV=3	0.694516	0.869268	0.519984	1.14859	1.7705	0.997141	0.532085	0.107579	130	15
>sp	P15848	ARSB_HUMAN Arylsulfatase B OS=Homo sapiens OX=9606 GN=ARSB PE=1 SV=1	1.2875	0.499111	0.298254	1.23921	1.05918	1.61675	0.532515	0.171326	13	1
>sp	P35237	SPB6_HUMAN Serpin B6 OS=Homo sapiens OX=9606 GN=SERPINB6 PE=1 SV=3	0.584784	0.661083	0.848078	1.3322	1.50317	1.07068	0.536077	0.021561	41	1
>sp	O43736	ITM2A_HUMAN Integral membrane protein 2A OS=Homo sapiens OX=9606 GN=ITM2A PE=1 SV=2	0.83217	0.535871	0.739919	1.35403	1.04356	1.49445	0.541608	0.0262713	8	4
>sp	Q01780	EXOSX_HUMAN Exosome component 10 OS=Homo sapiens OX=9606 GN=EXOSC10 PE=1 SV=2	0.680651	0.583512	0.846366	1.33453	1.07807	1.47687	0.542626	0.017934	45	7
>sp	Q8IV08	PLD3_HUMAN Phospholipase D3 OS=Homo sapiens OX=9606 GN=PLD3 PE=1 SV=1	0.881367	0.665929	0.573831	1.55483	1.37774	0.946309	0.546841	0.0638957	19	3
>sp	Q13443	ADAM9_HUMAN Disintegrin and metalloproteinase domain-containing protein 9 OS=Homo sapiens OX=9606 GN=ADAM9 PE=1 SV=1	0.885685	0.708611	0.530923	0.946678	1.46024	1.46786	0.548474	0.0562741	25	2
>sp	P50150	GBG4_HUMAN Guanine nucleotide-binding protein G(I)/G(S)/G(O) subunit gamma-4 OS=Homo sapiens OX=9606 GN=GNG4 PE=1 SV=1	0.644251	0.673707	0.815006	1.58192	1.15819	1.12693	0.551576	0.0459383	2	1
>sp	Q69YN2	C19L1_HUMAN CWF19-like protein 1 OS=Homo sapiens OX=9606 GN=CWF19L1 PE=1 SV=2	0.699884	0.603685	0.83129	1.25201	1.11294	1.5002	0.552337	0.0187934	27	1
>sp	Q9NQT4	EXOS5_HUMAN Exosome complex component RRP46 OS=Homo sapiens OX=9606 GN=EXOSC5 PE=1 SV=1	0.870433	0.643378	0.622784	0.879341	1.29151	1.69255	0.553034	0.122324	8	1
>sp	Q5T9A4	ATD3B_HUMAN ATPase family AAA domain-containing protein 3B OS=Homo sapiens OX=9606 GN=ATAD3B PE=1 SV=1	1.38098	0.187386	0.568641	3.25723	0.448682	0.157083	0.553199	0.628553	32	1
>sp	Q9Y617	SERC_HUMAN Phosphoserine aminotransferase OS=Homo sapiens OX=9606 GN=PSAT1 PE=1 SV=2	0.805729	0.556271	0.78172	1.2456	1.36294	1.24774	0.555904	0.00833828	40	1
>sp	P48029	SC6A8_HUMAN Sodium- and chloride-dependent creatine transporter 1 OS=Homo sapiens OX=9606 GN=SLC6A8 PE=1 SV=1	0.734585	0.641082	0.769763	1.51714	0.964023	1.37341	0.556594	0.068384	5	2
>sp	O00264	PGRC1_HUMAN Membrane-associated progesterone receptor component 1 OS=Homo sapiens OX=9606 GN=PGRMC1 PE=1 SV=3	0.819116	0.550271	0.777288	1.37734	1.05941	1.41657	0.557097	0.0183002	44	3
>sp	P06280	AGAL_HUMAN Alpha-galactosidase A OS=Homo sapiens OX=9606 GN=GLA PE=1 SV=1	0.948695	0.605616	0.593293	1.67528	1.0042	1.17292	0.557472	0.0870155	17	3
>sp	P02794	FRIH_HUMAN Ferritin heavy chain OS=Homo sapiens OX=9606 GN=FTH1 PE=1 SV=2	0.782277	0.928464	0.442256	0.72897	2.43645	0.681584	0.559656	0.433083	33	1
>sp	P52597	HNRPF_HUMAN Heterogeneous nuclear ribonucleoprotein F OS=Homo sapiens OX=9606 GN=HNRNPF PE=1 SV=3	0.457948	0.572463	1.1265	1.35543	0.958526	1.52914	0.561244	0.105503	37	4
>sp	Q15345	LRC41_HUMAN Leucine-rich repeat-containing protein 41 OS=Homo sapiens OX=9606 GN=LRRC41 PE=1 SV=3	0.776633	0.557099	0.843001	1.79673	0.923829	1.10271	0.569338	0.16648	12	1
>sp	Q53EU6	GPAT3_HUMAN Glycerol-3-phosphate acyltransferase 3 OS=Homo sapiens OX=9606 GN=GPAT3 PE=1 SV=2	0.742695	0.781313	0.65686	1.76868	1.0397	1.01076	0.571037	0.0949009	9	2
>sp	P50895	BCAM_HUMAN Basal cell adhesion molecule OS=Homo sapiens OX=9606 GN=BCAM PE=1 SV=2	0.806323	0.750385	0.628949	1.38746	1.28105	1.14582	0.57301	0.00437629	47	7
>sp	P41250	GARS_HUMAN Glycine--tRNA ligase OS=Homo sapiens OX=9606 GN=GARS PE=1 SV=3	0.609946	0.78246	0.800676	1.21694	1.36528	1.2247	0.576078	0.0027293	59	2
>sp	P06865	HEXA_HUMAN Beta-hexosaminidase subunit alpha OS=Homo sapiens OX=9606 GN=HEXA PE=1 SV=2	1.00449	0.699434	0.493868	1.17357	1.33877	1.28986	0.578029	0.0572083	26	7
>sp	Q15785	TOM34_HUMAN Mitochondrial import receptor subunit TOM34 OS=Homo sapiens OX=9606 GN=TOMM34 PE=1 SV=2	0.73804	0.692265	0.7722	1.56988	1.19633	1.03128	0.579989	0.0298644	22	4
>sp	P43007	SATT_HUMAN Neutral amino acid transporter A OS=Homo sapiens OX=9606 GN=SLC1A4 PE=1 SV=1	0.909726	0.711288	0.583667	1.08283	1.92015	0.792333	0.580895	0.253644	13	2
>sp	P13693	TCTP_HUMAN Translationally-controlled tumor protein OS=Homo sapiens OX=9606 GN=TPT1 PE=1 SV=1	0.901069	0.565677	0.739502	0.392053	1.15015	2.25155	0.581548	0.431105	21	1
>sp	P08236	BGLR_HUMAN Beta-glucuronidase OS=Homo sapiens OX=9606 GN=GUSB PE=1 SV=2	1.00547	0.758421	0.44263	0.812957	1.52359	1.45694	0.581661	0.138104	31	2
>sp	P10586	PTPRF_HUMAN Receptor-type tyrosine-protein phosphatase F OS=Homo sapiens OX=9606 GN=PTPRF PE=1 SV=2	0.800017	0.690247	0.71643	1.65795	1.1066	1.02876	0.581734	0.112499	61	9
>sp	P13473	LAMP2_HUMAN Lysosome-associated membrane glycoprotein 2 OS=Homo sapiens OX=9606 GN=LAMP2 PE=1 SV=2	0.878033	0.750024	0.585655	1.39326	1.25365	1.13938	0.584666	0.009913	18	4
>sp	Q96QR8	PURB_HUMAN Transcriptional activator protein Pur-beta OS=Homo sapiens OX=9606 GN=PURB PE=1 SV=3	0.747064	0.605857	0.866206	1.72345	0.983159	1.07427	0.586935	0.14526	16	1
>sp	O15118	NPC1_HUMAN NPC intracellular cholesterol transporter 1 OS=Homo sapiens OX=9606 GN=NPC1 PE=1 SV=2	0.837819	0.775158	0.60617	1.38207	1.35395	1.04484	0.586943	0.021157	34	6
>sp	P19338	NUCL_HUMAN Nucleolin OS=Homo sapiens OX=9606 GN=NCL PE=1 SV=3	0.591964	0.788406	0.840681	1.4812	1.08858	1.20917	0.587743	0.0261684	100	15
>sp	P35612	ADDB_HUMAN Beta-adducin OS=Homo sapiens OX=9606 GN=ADD2 PE=1 SV=3	0.651323	0.814554	0.757511	1.18838	1.40969	1.17855	0.588726	0.00727428	23	3
>sp	Q9H3G5	CPVL_HUMAN Probable serine carboxypeptidase CPVL OS=Homo sapiens OX=9606 GN=CPVL PE=1 SV=2	0.932678	0.707187	0.583826	1.48545	1.11429	1.17657	0.588853	0.0286549	18	4
>sp	P12109	CO6A1_HUMAN Collagen alpha-1(VI) chain OS=Homo sapiens OX=9606 GN=COL6A1 PE=1 SV=3	0.875363	0.614936	0.736775	1.86291	0.851447	1.05857	0.590278	0.232892	108	2
>sp	P38571	LICH_HUMAN Lysosomal acid lipase/cholesteryl ester hydrolase OS=Homo sapiens OX=9606 GN=LIPA PE=1 SV=2	0.96408	0.794871	0.468188	0.853418	1.2409	1.67854	0.590305	0.15356	13	1
>sp	P98179	RBM3_HUMAN RNA-binding protein 3 OS=Homo sapiens OX=9606 GN=RBM3 PE=1 SV=1	0.847226	0.439284	0.945383	1.7465	0.8643	1.15731	0.592312	0.181222	12	1
>sp	P41217	OX2G_HUMAN OX-2 membrane glycoprotein OS=Homo sapiens OX=9606 GN=CD200 PE=1 SV=4	0.970621	0.696336	0.565403	1.24112	1.37434	1.15218	0.592509	0.0312439	13	1
>sp	P22314	UBA1_HUMAN Ubiquitin-like modifier-activating enzyme 1 OS=Homo sapiens OX=9606 GN=UBA1 PE=1 SV=3	0.647052	0.776116	0.811648	1.12011	1.23421	1.41086	0.593548	0.0113818	109	6
>sp	P17900	SAP3_HUMAN Ganglioside GM2 activator OS=Homo sapiens OX=9606 GN=GM2A PE=1 SV=4	0.921048	0.879789	0.4368	1.11476	1.12581	1.52179	0.594743	0.0694225	11	2
>sp	O00115	DNS2A_HUMAN Deoxyribonuclease-2-alpha OS=Homo sapiens OX=9606 GN=DNASE2 PE=1 SV=2	0.911315	0.681074	0.646009	1.65021	1.08271	1.02867	0.595065	0.110121	6	2
>sp	A1X283	SPD2B_HUMAN SH3 and PX domain-containing protein 2B OS=Homo sapiens OX=9606 GN=SH3PXD2B PE=1 SV=3	0.638004	0.834429	0.769464	1.50307	1.21905	1.03598	0.59655	0.0489721	12	2
>sp	Q15046	SYK_HUMAN Lysine--tRNA ligase OS=Homo sapiens OX=9606 GN=KARS PE=1 SV=3	0.701767	0.774811	0.765374	1.26583	1.21394	1.27828	0.596574	8.77742e-05	49	6
>sp	Q9UBR2	CATZ_HUMAN Cathepsin Z OS=Homo sapiens OX=9606 GN=CTSZ PE=1 SV=1	0.995809	0.687099	0.560826	1.38351	1.05136	1.32139	0.597331	0.040237	25	5
>sp	O75629	CREG1_HUMAN Protein CREG1 OS=Homo sapiens OX=9606 GN=CREG1 PE=1 SV=1	1.19383	0.733843	0.319043	0.73132	1.64261	1.37936	0.598599	0.246895	8	1
>sp	P09972	ALDOC_HUMAN Fructose-bisphosphate aldolase C OS=Homo sapiens OX=9606 GN=ALDOC PE=1 SV=2	0.695762	0.531398	1.02114	1.3819	1.00593	1.36388	0.599275	0.0583505	59	1
>sp	O60884	DNJA2_HUMAN DnaJ homolog subfamily A member 2 OS=Homo sapiens OX=9606 GN=DNAJA2 PE=1 SV=1	0.927754	0.730075	0.590708	1.1759	1.33867	1.23689	0.599376	0.0207866	32	6
>sp	Q9H9A5	CNO10_HUMAN CCR4-NOT transcription complex subunit 10 OS=Homo sapiens OX=9606 GN=CNOT10 PE=1 SV=1	0.78804	0.630656	0.830091	1.32896	1.03749	1.38476	0.599483	0.0246122	22	5
>sp	P67870	CSK2B_HUMAN Casein kinase II subunit beta OS=Homo sapiens OX=9606 GN=CSNK2B PE=1 SV=1	0.692553	0.740129	0.820048	0.918896	1.26691	1.56147	0.601166	0.110164	15	2
>sp	Q9BY50	SC11C_HUMAN Signal peptidase complex catalytic subunit SEC11C OS=Homo sapiens OX=9606 GN=SEC11C PE=1 SV=3	0.806936	0.522965	0.922955	1.70056	0.932891	1.11369	0.601219	0.152204	11	1
>sp	P15170	ERF3A_HUMAN Eukaryotic peptide chain release factor GTP-binding subunit ERF3A OS=Homo sapiens OX=9606 GN=GSPT1 PE=1 SV=1	0.642867	0.790102	0.823151	1.05499	1.1149	1.57399	0.602615	0.0815905	48	3
>sp	Q9Y624	JAM1_HUMAN Junctional adhesion molecule A OS=Homo sapiens OX=9606 GN=F11R PE=1 SV=1	0.702896	0.935322	0.624792	1.32808	1.48318	0.925731	0.60557	0.0779898	20	7
>sp	Q86WA8	LONP2_HUMAN Lon protease homolog 2, peroxisomal OS=Homo sapiens OX=9606 GN=LONP2 PE=1 SV=1	0.934448	0.61644	0.713588	1.30514	1.04858	1.3818	0.6062	0.0238355	17	2
>sp	Q9H074	PAIP1_HUMAN Polyadenylate-binding protein-interacting protein 1 OS=Homo sapiens OX=9606 GN=PAIP1 PE=1 SV=1	0.638563	0.664151	0.965755	0.950691	1.10425	1.67659	0.607919	0.144581	20	2
>sp	O95831	AIFM1_HUMAN Apoptosis-inducing factor 1, mitochondrial OS=Homo sapiens OX=9606 GN=AIFM1 PE=1 SV=1	0.552727	1.10468	0.615622	1.13949	2.02616	0.561311	0.609887	0.378741	90	7
>sp	O75436	VP26A_HUMAN Vacuolar protein sorting-associated protein 26A OS=Homo sapiens OX=9606 GN=VPS26A PE=1 SV=2	0.803073	0.634655	0.843167	0.776704	1.24293	1.69948	0.613292	0.20914	27	1
>sp	A5YKK6	CNOT1_HUMAN CCR4-NOT transcription complex subunit 1 OS=Homo sapiens OX=9606 GN=CNOT1 PE=1 SV=2	0.778608	0.618727	0.884777	1.35501	1.00994	1.35294	0.613819	0.0318178	95	31
>sp	Q96T60	PNKP_HUMAN Bifunctional polynucleotide phosphatase/kinase OS=Homo sapiens OX=9606 GN=PNKP PE=1 SV=1	0.788751	0.613972	0.886221	1.55169	0.956209	1.20315	0.61679	0.0939129	20	1
>sp	Q14694	UBP10_HUMAN Ubiquitin carboxyl-terminal hydrolase 10 OS=Homo sapiens OX=9606 GN=USP10 PE=1 SV=2	0.684881	0.62595	0.978246	1.17978	1.10406	1.42707	0.616848	0.0321943	29	10
>sp	P35244	RFA3_HUMAN Replication protein A 14 kDa subunit OS=Homo sapiens OX=9606 GN=RPA3 PE=1 SV=1	0.715995	0.804412	0.770353	1.50405	1.09886	1.10634	0.617582	0.0667716	11	2
>sp	Q5BJF2	SGMR2_HUMAN Sigma intracellular receptor 2 OS=Homo sapiens OX=9606 GN=TMEM97 PE=1 SV=1	1.12235	0.215091	0.95427	1.55648	1.01051	1.1413	0.617997	0.234056	5	1
>sp	P51151	RAB9A_HUMAN Ras-related protein Rab-9A OS=Homo sapiens OX=9606 GN=RAB9A PE=1 SV=1	0.795095	0.711962	0.786615	1.41831	1.18286	1.10516	0.618853	0.0301682	13	2
>sp	Q92600	CNOT9_HUMAN CCR4-NOT transcription complex subunit 9 OS=Homo sapiens OX=9606 GN=CNOT9 PE=1 SV=1	0.796226	0.599275	0.900153	1.27094	1.02363	1.40978	0.61972	0.0332637	12	5
>sp	Q9NRK6	ABCBA_HUMAN ATP-binding cassette sub-family B member 10, mitochondrial OS=Homo sapiens OX=9606 GN=ABCB10 PE=1 SV=2	0.666198	0.950994	0.679698	1.00641	2.208	0.488702	0.62026	0.45559	23	1
>sp	Q15056	IF4H_HUMAN Eukaryotic translation initiation factor 4H OS=Homo sapiens OX=9606 GN=EIF4H PE=1 SV=5	1.04063	0.803625	0.45363	0.523977	1.53331	1.64484	0.620694	0.324975	19	1
>sp	Q99808	S29A1_HUMAN Equilibrative nucleoside transporter 1 OS=Homo sapiens OX=9606 GN=SLC29A1 PE=1 SV=3	0.937899	0.730753	0.637306	1.48466	1.14528	1.0641	0.624237	0.0483433	12	3
>sp	Q15024	EXOS7_HUMAN Exosome complex component RRP42 OS=Homo sapiens OX=9606 GN=EXOSC7 PE=1 SV=3	0.769376	0.6664	0.876616	1.10715	1.1082	1.47226	0.627071	0.0446121	15	4
>sp	O14936	CSKP_HUMAN Peripheral plasma membrane protein CASK OS=Homo sapiens OX=9606 GN=CASK PE=1 SV=3	0.722248	0.995938	0.598379	1.0794	1.43634	1.1677	0.628914	0.0461987	40	3
>sp	Q13162	PRDX4_HUMAN Peroxiredoxin-4 OS=Homo sapiens OX=9606 GN=PRDX4 PE=1 SV=1	0.958302	0.692797	0.667596	1.49361	0.965301	1.2224	0.629857	0.0767743	57	5
>sp	Q9H0X4	F234A_HUMAN Protein FAM234A OS=Homo sapiens OX=9606 GN=FAM234A PE=1 SV=1	0.680687	0.828489	0.810476	1.58544	1.09588	0.999033	0.630281	0.121963	15	2
>sp	P05386	RLA1_HUMAN 60S acidic ribosomal protein P1 OS=Homo sapiens OX=9606 GN=RPLP1 PE=1 SV=1	0.981431	0.646769	0.692594	0.371882	1.50668	1.80064	0.630786	0.409015	36	1
>sp	Q8TCZ2	C99L2_HUMAN CD99 antigen-like protein 2 OS=Homo sapiens OX=9606 GN=CD99L2 PE=1 SV=1	0.954773	0.650875	0.718924	0.926174	1.31543	1.43383	0.632463	0.0792967	9	2
>sp	Q96LI5	CNO6L_HUMAN CCR4-NOT transcription complex subunit 6-like OS=Homo sapiens OX=9606 GN=CNOT6L PE=1 SV=2	0.76437	0.597076	0.964787	1.18469	1.16676	1.32232	0.633201	0.0348751	8	1
>sp	P53396	ACLY_HUMAN ATP-citrate synthase OS=Homo sapiens OX=9606 GN=ACLY PE=1 SV=3	0.711916	0.785542	0.829074	1.19303	1.0868	1.39364	0.633334	0.0260627	106	19
>sp	Q14571	ITPR2_HUMAN Inositol 1,4,5-trisphosphate receptor type 2 OS=Homo sapiens OX=9606 GN=ITPR2 PE=1 SV=2	0.819694	0.820131	0.687192	1.40569	1.24785	1.01944	0.63355	0.0426912	106	3
>sp	Q9UMX5	NENF_HUMAN Neudesin OS=Homo sapiens OX=9606 GN=NENF PE=1 SV=1	0.691099	0.802848	0.838041	1.60162	1.20038	0.866014	0.635764	0.166568	13	1
>sp	P00492	HPRT_HUMAN Hypoxanthine-guanine phosphoribosyltransferase OS=Homo sapiens OX=9606 GN=HPRT1 PE=1 SV=2	0.577449	0.711481	1.04313	1.24305	1.36266	1.06222	0.635798	0.0637131	24	1
>sp	P15529	MCP_HUMAN Membrane cofactor protein OS=Homo sapiens OX=9606 GN=CD46 PE=1 SV=3	0.875018	0.927097	0.529953	0.650999	1.93019	1.08674	0.635799	0.358964	15	1
>sp	P15586	GNS_HUMAN N-acetylglucosamine-6-sulfatase OS=Homo sapiens OX=9606 GN=GNS PE=1 SV=3	0.926107	0.703769	0.704137	1.63272	0.999465	1.0338	0.636667	0.152718	36	4
>sp	Q9Y376	CAB39_HUMAN Calcium-binding protein 39 OS=Homo sapiens OX=9606 GN=CAB39 PE=1 SV=1	0.870431	0.762863	0.701963	1.12156	1.06785	1.47533	0.637223	0.0592863	27	2
>sp	Q92820	GGH_HUMAN Gamma-glutamyl hydrolase OS=Homo sapiens OX=9606 GN=GGH PE=1 SV=2	1.00699	0.729429	0.599788	1.23637	1.2418	1.18562	0.637647	0.0218822	31	4
>sp	P30043	BLVRB_HUMAN Flavin reductase (NADPH) OS=Homo sapiens OX=9606 GN=BLVRB PE=1 SV=3	0.658165	0.81023	0.868458	1.03039	1.62387	1.00888	0.637936	0.150305	25	1
>sp	Q13243	SRSF5_HUMAN Serine/arginine-rich splicing factor 5 OS=Homo sapiens OX=9606 GN=SRSF5 PE=1 SV=1	0.732346	0.732477	0.872122	1.35957	1.01427	1.28922	0.637977	0.0362675	9	3
>sp	Q9GZZ1	NAA50_HUMAN N-alpha-acetyltransferase 50 OS=Homo sapiens OX=9606 GN=NAA50 PE=1 SV=1	0.796048	0.515687	1.02531	1.22607	0.929991	1.5069	0.638022	0.118853	21	3
>sp	Q658P3	STEA3_HUMAN Metalloreductase STEAP3 OS=Homo sapiens OX=9606 GN=STEAP3 PE=1 SV=2	0.825709	0.624276	0.887289	1.45557	1.16993	1.03723	0.638124	0.0484717	21	2
>sp	Q6PJI9	WDR59_HUMAN GATOR complex protein WDR59 OS=Homo sapiens OX=9606 GN=WDR59 PE=1 SV=2	0.648224	1.17053	0.525376	1.43636	1.12491	1.0946	0.641198	0.144971	20	1
>sp	Q05639	EF1A2_HUMAN Elongation factor 1-alpha 2 OS=Homo sapiens OX=9606 GN=EEF1A2 PE=1 SV=1	0.830202	0.767541	0.746878	1.17846	1.14672	1.3302	0.641417	0.00769804	101	2
>sp	Q9UKZ1	CNO11_HUMAN CCR4-NOT transcription complex subunit 11 OS=Homo sapiens OX=9606 GN=CNOT11 PE=1 SV=1	0.78169	0.657497	0.90613	1.23617	1.01482	1.40369	0.64173	0.0391817	11	4
>sp	Q9UKV5	AMFR_HUMAN E3 ubiquitin-protein ligase AMFR OS=Homo sapiens OX=9606 GN=AMFR PE=1 SV=2	0.893657	0.550196	0.901493	1.82861	0.745284	1.08076	0.641742	0.305343	9	1
>sp	Q15904	VAS1_HUMAN V-type proton ATPase subunit S1 OS=Homo sapiens OX=9606 GN=ATP6AP1 PE=1 SV=2	0.933119	0.670915	0.741497	1.48145	0.955289	1.21773	0.641826	0.0838976	13	8
>sp	P08473	NEP_HUMAN Neprilysin OS=Homo sapiens OX=9606 GN=MME PE=1 SV=2	0.816332	0.871264	0.665587	0.999709	1.12023	1.52688	0.64527	0.0995565	202	4
>sp	P07686	HEXB_HUMAN Beta-hexosaminidase subunit beta OS=Homo sapiens OX=9606 GN=HEXB PE=1 SV=3	0.960642	0.781555	0.611881	1.15527	1.24014	1.25051	0.645674	0.0411525	34	10
>sp	Q9BWF3	RBM4_HUMAN RNA-binding protein 4 OS=Homo sapiens OX=9606 GN=RBM4 PE=1 SV=1	0.684593	0.597808	1.07401	1.05683	0.849992	1.73676	0.64673	0.251832	26	2
>sp	Q9P2K8	E2AK4_HUMAN eIF-2-alpha kinase GCN2 OS=Homo sapiens OX=9606 GN=EIF2AK4 PE=1 SV=3	0.627884	0.688539	1.04169	1.55109	0.909467	1.18133	0.647498	0.140318	18	3
>sp	Q9NPD3	EXOS4_HUMAN Exosome complex component RRP41 OS=Homo sapiens OX=9606 GN=EXOSC4 PE=1 SV=3	0.763703	0.668864	0.927762	1.37945	1.04807	1.21215	0.6485	0.027153	9	2
>sp	P16278	BGAL_HUMAN Beta-galactosidase OS=Homo sapiens OX=9606 GN=GLB1 PE=1 SV=2	0.931591	0.792332	0.639317	1.37167	1.20246	1.06262	0.64982	0.0260997	27	9
>sp	O43347	MSI1H_HUMAN RNA-binding protein Musashi homolog 1 OS=Homo sapiens OX=9606 GN=MSI1 PE=1 SV=1	0.770705	0.704334	0.890067	1.192	0.99779	1.44511	0.650667	0.065753	6	3
>sp	P04350	TBB4A_HUMAN Tubulin beta-4A chain OS=Homo sapiens OX=9606 GN=TUBB4A PE=1 SV=2	0.764918	0.837447	0.763922	1.15509	1.19463	1.28399	0.651203	0.00153832	361	1
>sp	Q12849	GRSF1_HUMAN G-rich sequence factor 1 OS=Homo sapiens OX=9606 GN=GRSF1 PE=1 SV=3	0.815035	0.796294	0.758715	1.32133	1.39604	0.912579	0.652913	0.0499123	28	2
>sp	P04066	FUCO_HUMAN Tissue alpha-L-fucosidase OS=Homo sapiens OX=9606 GN=FUCA1 PE=1 SV=4	0.878376	0.712059	0.782293	1.10927	1.10688	1.41112	0.654135	0.0361381	25	2
>sp	Q13510	ASAH1_HUMAN Acid ceramidase OS=Homo sapiens OX=9606 GN=ASAH1 PE=1 SV=5	1.02497	0.784872	0.563246	1.37017	1.1668	1.08995	0.6543	0.067921	52	3
>sp	O96008	TOM40_HUMAN Mitochondrial import receptor subunit TOM40 homolog OS=Homo sapiens OX=9606 GN=TOMM40 PE=1 SV=1	0.696001	1.1018	0.575393	1.1775	1.77772	0.671588	0.654348	0.328184	29	1
>sp	Q14997	PSME4_HUMAN Proteasome activator complex subunit 4 OS=Homo sapiens OX=9606 GN=PSME4 PE=1 SV=2	0.619393	0.796338	0.960377	1.28985	1.28367	1.05037	0.655679	0.0321497	41	1
>sp	P60842	IF4A1_HUMAN Eukaryotic initiation factor 4A-I OS=Homo sapiens OX=9606 GN=EIF4A1 PE=1 SV=1	0.69598	0.655604	1.02494	1.21504	0.878083	1.53035	0.655869	0.147976	66	2
>sp	P20585	MSH3_HUMAN DNA mismatch repair protein Msh3 OS=Homo sapiens OX=9606 GN=MSH3 PE=1 SV=4	0.789954	0.745038	0.843031	1.30019	1.80311	0.518685	0.656554	0.330582	18	1
>sp	Q9Y3A5	SBDS_HUMAN Ribosome maturation protein SBDS OS=Homo sapiens OX=9606 GN=SBDS PE=1 SV=4	0.731964	0.712977	0.93419	1.49978	0.950655	1.17044	0.657061	0.106009	21	4
>sp	P11586	C1TC_HUMAN C-1-tetrahydrofolate synthase, cytoplasmic OS=Homo sapiens OX=9606 GN=MTHFD1 PE=1 SV=3	0.797821	0.738973	0.8445	1.27008	1.01753	1.3311	0.658051	0.0398306	142	26
>sp	P42766	RL35_HUMAN 60S ribosomal protein L35 OS=Homo sapiens OX=9606 GN=RPL35 PE=1 SV=2	0.814935	0.811087	0.756177	1.53668	0.939565	1.14156	0.658466	0.0797993	10	1
>sp	Q8IY95	TM192_HUMAN Transmembrane protein 192 OS=Homo sapiens OX=9606 GN=TMEM192 PE=1 SV=1	0.873847	0.875514	0.633326	1.23486	1.20906	1.1734	0.65869	0.0311698	8	1
>sp	P30041	PRDX6_HUMAN Peroxiredoxin-6 OS=Homo sapiens OX=9606 GN=PRDX6 PE=1 SV=3	0.674566	0.768273	0.940372	1.28419	1.14734	1.18526	0.65893	0.0181486	55	2
>sp	P61604	CH10_HUMAN 10 kDa heat shock protein, mitochondrial OS=Homo sapiens OX=9606 GN=HSPE1 PE=1 SV=2	0.929054	0.916924	0.538491	1.30149	1.8493	0.464745	0.659507	0.418819	22	2
>sp	Q15738	NSDHL_HUMAN Sterol-4-alpha-carboxylate 3-dehydrogenase, decarboxylating OS=Homo sapiens OX=9606 GN=NSDHL PE=1 SV=2	0.881399	0.753936	0.749218	1.38508	1.01371	1.21666	0.659546	0.0469758	47	10
>sp	Q7Z2Z2	EFL1_HUMAN Elongation factor-like GTPase 1 OS=Homo sapiens OX=9606 GN=EFL1 PE=1 SV=2	0.6145	0.744003	1.03112	1.07974	0.957445	1.5732	0.661876	0.156058	28	2
>sp	P35556	FBN2_HUMAN Fibrillin-2 OS=Homo sapiens OX=9606 GN=FBN2 PE=1 SV=3	0.791155	0.577566	1.02352	1.56646	0.76585	1.27546	0.66308	0.223375	70	1
>sp	Q9H4E7	DEFI6_HUMAN Differentially expressed in FDCP 6 homolog OS=Homo sapiens OX=9606 GN=DEF6 PE=1 SV=1	0.774943	0.931062	0.686447	1.51153	1.23366	0.862359	0.66318	0.152826	16	1
>sp	Q01469	FABP5_HUMAN Fatty acid-binding protein 5 OS=Homo sapiens OX=9606 GN=FABP5 PE=1 SV=3	0.669752	0.736952	0.988626	1.544	0.964271	1.0964	0.664508	0.134367	25	1
>sp	Q00013	EM55_HUMAN 55 kDa erythrocyte membrane protein OS=Homo sapiens OX=9606 GN=MPP1 PE=1 SV=2	0.775206	0.925889	0.695165	1.25122	1.41525	0.937265	0.664937	0.0847655	18	2
>sp	O60488	ACSL4_HUMAN Long-chain-fatty-acid--CoA ligase 4 OS=Homo sapiens OX=9606 GN=ACSL4 PE=1 SV=2	0.900953	0.800466	0.695039	1.08243	1.21634	1.30477	0.665028	0.0103356	50	4
>sp	Q9HB71	CYBP_HUMAN Calcyclin-binding protein OS=Homo sapiens OX=9606 GN=CACYBP PE=1 SV=2	0.877149	0.775077	0.745617	1.04914	1.35731	1.1957	0.665668	0.0302086	35	4
>sp	P68400	CSK21_HUMAN Casein kinase II subunit alpha OS=Homo sapiens OX=9606 GN=CSNK2A1 PE=1 SV=1	0.812411	0.329564	1.25827	0.876207	1.14311	1.58043	0.666782	0.306096	29	1
>sp	P60903	S10AA_HUMAN Protein S100-A10 OS=Homo sapiens OX=9606 GN=S100A10 PE=1 SV=2	1.11368	0.474691	0.813374	0.282023	1.64134	1.67489	0.667477	0.486425	25	1
>sp	Q9UJF2	NGAP_HUMAN Ras GTPase-activating protein nGAP OS=Homo sapiens OX=9606 GN=RASAL2 PE=1 SV=2	0.426245	1.07691	0.898746	1.19932	1.20433	1.19445	0.667546	0.109227	98	1
>sp	Q86TU7	SETD3_HUMAN Histone-lysine N-methyltransferase setd3 OS=Homo sapiens OX=9606 GN=SETD3 PE=1 SV=1	0.781615	0.66893	0.951858	1.12172	0.905341	1.57054	0.66778	0.168185	28	4
>sp	Q96HR8	NAF1_HUMAN H/ACA ribonucleoprotein complex non-core subunit NAF1 OS=Homo sapiens OX=9606 GN=NAF1 PE=1 SV=2	0.815471	0.646876	0.941046	1.45772	0.870623	1.26827	0.668239	0.133782	4	2
>sp	O14773	TPP1_HUMAN Tripeptidyl-peptidase 1 OS=Homo sapiens OX=9606 GN=TPP1 PE=1 SV=2	1.04804	0.831321	0.528493	1.4683	1.16148	0.962359	0.670313	0.134184	45	3
>sp	Q9UBQ0	VPS29_HUMAN Vacuolar protein sorting-associated protein 29 OS=Homo sapiens OX=9606 GN=VPS29 PE=1 SV=1	0.899838	0.705603	0.805368	1.00297	1.01277	1.57344	0.671686	0.164552	18	3
>sp	Q15011	HERP1_HUMAN Homocysteine-responsive endoplasmic reticulum-resident ubiquitin-like domain member 1 protein OS=Homo sapiens OX=9606 GN=HERPUD1 PE=1 SV=1	0.753394	0.846078	0.812818	1.64962	0.877554	1.06054	0.672376	0.170076	4	1
>sp	Q15631	TSN_HUMAN Translin OS=Homo sapiens OX=9606 GN=TSN PE=1 SV=1	1.03226	0.841603	0.538602	0.644297	1.40219	1.54105	0.672459	0.300355	17	1
>sp	Q7L1Q6	BZW1_HUMAN Basic leucine zipper and W2 domain-containing protein 1 OS=Homo sapiens OX=9606 GN=BZW1 PE=1 SV=1	0.937284	0.660694	0.81459	0.878143	0.991407	1.71788	0.672505	0.271967	33	4
>sp	P50213	IDH3A_HUMAN Isocitrate dehydrogenase [NAD] subunit alpha, mitochondrial OS=Homo sapiens OX=9606 GN=IDH3A PE=1 SV=1	0.648343	1.10067	0.665981	1.30379	1.78138	0.499836	0.673639	0.413161	31	2
>sp	Q92620	PRP16_HUMAN Pre-mRNA-splicing factor ATP-dependent RNA helicase PRP16 OS=Homo sapiens OX=9606 GN=DHX38 PE=1 SV=2	0.781212	0.795599	0.838188	1.54442	1.10484	0.935747	0.67364	0.0990358	36	3
>sp	Q14254	FLOT2_HUMAN Flotillin-2 OS=Homo sapiens OX=9606 GN=FLOT2 PE=1 SV=2	0.816686	0.915755	0.682917	1.35281	1.23356	0.998267	0.673807	0.0430645	46	12
>sp	Q96QK1	VPS35_HUMAN Vacuolar protein sorting-associated protein 35 OS=Homo sapiens OX=9606 GN=VPS35 PE=1 SV=2	0.76483	0.607942	1.04368	1.1942	0.936232	1.45313	0.674316	0.120166	58	11
>sp	Q01813	PFKAP_HUMAN ATP-dependent 6-phosphofructokinase, platelet type OS=Homo sapiens OX=9606 GN=PFKP PE=1 SV=2	0.758528	1.01018	0.650639	1.35378	1.41048	0.816398	0.675673	0.168302	82	7
>sp	P11940	PABP1_HUMAN Polyadenylate-binding protein 1 OS=Homo sapiens OX=9606 GN=PABPC1 PE=1 SV=2	0.812689	0.642523	0.965689	1.42351	0.942776	1.21282	0.676399	0.0920471	81	1
>sp	O43451	MGA_HUMAN Maltase-glucoamylase, intestinal OS=Homo sapiens OX=9606 GN=MGAM PE=1 SV=5	0.46301	0.91234	1.04697	1.34782	1.12277	1.10709	0.677066	0.148175	189	1
>sp	P41214	EIF2D_HUMAN Eukaryotic translation initiation factor 2D OS=Homo sapiens OX=9606 GN=EIF2D PE=1 SV=3	0.850257	0.782814	0.789401	1.43662	1.04123	1.09968	0.677136	0.0848255	33	7
>sp	Q06787	FMR1_HUMAN Synaptic functional regulator FMR1 OS=Homo sapiens OX=9606 GN=FMR1 PE=1 SV=1	0.69502	0.731264	0.997518	1.40141	0.987029	1.18776	0.677759	0.069093	29	7
>sp	P15927	RFA2_HUMAN Replication protein A 32 kDa subunit OS=Homo sapiens OX=9606 GN=RPA2 PE=1 SV=1	0.822436	0.798962	0.805388	1.65294	0.981273	0.939	0.67916	0.17394	14	2
>sp	O60879	DIAP2_HUMAN Protein diaphanous homolog 2 OS=Homo sapiens OX=9606 GN=DIAPH2 PE=1 SV=1	0.81066	0.884703	0.733803	0.934529	1.37743	1.25888	0.68028	0.090751	28	2
>sp	P32970	CD70_HUMAN CD70 antigen OS=Homo sapiens OX=9606 GN=CD70 PE=1 SV=2	0.824971	0.848041	0.756227	1.34557	1.49635	0.728842	0.680315	0.182759	6	1
>sp	Q6P2E9	EDC4_HUMAN Enhancer of mRNA-decapping protein 4 OS=Homo sapiens OX=9606 GN=EDC4 PE=1 SV=1	0.768286	0.760974	0.900833	1.29361	1.07694	1.19936	0.680716	0.0101246	55	13
>sp	P23634	AT2B4_HUMAN Plasma membrane calcium-transporting ATPase 4 OS=Homo sapiens OX=9606 GN=ATP2B4 PE=1 SV=2	0.712145	1.11941	0.598935	1.35617	1.52068	0.692659	0.680901	0.284258	73	3
>sp	Q99653	CHP1_HUMAN Calcineurin B homologous protein 1 OS=Homo sapiens OX=9606 GN=CHP1 PE=1 SV=3	0.922981	0.679844	0.828867	1.82976	0.893576	0.844976	0.681469	0.35851	12	2
>sp	P23526	SAHH_HUMAN Adenosylhomocysteinase OS=Homo sapiens OX=9606 GN=AHCY PE=1 SV=4	0.791507	0.728947	0.911469	0.962263	1.16534	1.44048	0.681578	0.097415	63	5
>sp	P15531	NDKA_HUMAN Nucleoside diphosphate kinase A OS=Homo sapiens OX=9606 GN=NME1 PE=1 SV=1	0.865728	0.829608	0.737749	1.17855	1.22627	1.1621	0.682126	0.00320598	25	2
>sp	P53597	SUCA_HUMAN Succinate--CoA ligase [ADP/GDP-forming] subunit alpha, mitochondrial OS=Homo sapiens OX=9606 GN=SUCLG1 PE=1 SV=4	0.779211	1.09727	0.557826	0.867885	1.91282	0.78498	0.682705	0.416912	33	1
>sp	Q9UK59	DBR1_HUMAN Lariat debranching enzyme OS=Homo sapiens OX=9606 GN=DBR1 PE=1 SV=2	0.719679	0.851034	0.869223	1.34265	1.11603	1.10138	0.685363	0.0221098	16	2
>sp	Q9BYZ2	LDH6B_HUMAN L-lactate dehydrogenase A-like 6B OS=Homo sapiens OX=9606 GN=LDHAL6B PE=1 SV=3	0.992163	0.778822	0.670917	0.391734	0.974126	2.19224	0.686294	0.557482	3	1
>sp	P10809	CH60_HUMAN 60 kDa heat shock protein, mitochondrial OS=Homo sapiens OX=9606 GN=HSPD1 PE=1 SV=2	0.874214	1.08702	0.481309	1.18688	1.87941	0.491173	0.686597	0.463748	151	9
>sp	Q9H813	TM206_HUMAN Transmembrane protein 206 OS=Homo sapiens OX=9606 GN=TMEM206 PE=1 SV=1	0.727016	0.820286	0.895482	1.33674	1.29197	0.928504	0.686712	0.088465	3	1
>sp	Q8N122	RPTOR_HUMAN Regulatory-associated protein of mTOR OS=Homo sapiens OX=9606 GN=RPTOR PE=1 SV=1	0.875593	0.713522	0.856483	1.81116	0.857677	0.88557	0.688047	0.359181	26	1
>sp	Q9Y625	GPC6_HUMAN Glypican-6 OS=Homo sapiens OX=9606 GN=GPC6 PE=1 SV=1	0.841811	0.741069	0.864598	1.18928	1.28002	1.08322	0.688941	0.00841353	9	2
>sp	Q14320	FA50A_HUMAN Protein FAM50A OS=Homo sapiens OX=9606 GN=FAM50A PE=1 SV=2	0.723794	0.80782	0.920251	1.33183	1.01273	1.20357	0.691029	0.0375919	15	2
>sp	Q96CT7	CC124_HUMAN Coiled-coil domain-containing protein 124 OS=Homo sapiens OX=9606 GN=CCDC124 PE=1 SV=1	0.884864	0.652993	0.914784	1.35918	0.875479	1.3127	0.691399	0.126267	13	1
>sp	Q15366	PCBP2_HUMAN Poly(rC)-binding protein 2 OS=Homo sapiens OX=9606 GN=PCBP2 PE=1 SV=1	0.765848	0.781483	0.905741	1.03038	1.10653	1.41002	0.691605	0.0732662	51	3
>sp	Q99536	VAT1_HUMAN Synaptic vesicle membrane protein VAT-1 homolog OS=Homo sapiens OX=9606 GN=VAT1 PE=1 SV=2	0.899299	0.944478	0.609354	1.53281	1.17223	0.841833	0.691633	0.203449	64	7
>sp	P53582	MAP11_HUMAN Methionine aminopeptidase 1 OS=Homo sapiens OX=9606 GN=METAP1 PE=1 SV=2	1.01876	0.732002	0.702605	0.686694	1.08237	1.77757	0.691748	0.373171	30	3
>sp	P15151	PVR_HUMAN Poliovirus receptor OS=Homo sapiens OX=9606 GN=PVR PE=1 SV=2	0.865522	0.771694	0.816816	1.16164	1.33363	1.0507	0.692063	0.0368989	12	2
>sp	P19256	LFA3_HUMAN Lymphocyte function-associated antigen 3 OS=Homo sapiens OX=9606 GN=CD58 PE=1 SV=1	1.09144	1.05286	0.309733	1.46605	1.1892	0.890715	0.692064	0.306825	4	1
>sp	P60520	GBRL2_HUMAN Gamma-aminobutyric acid receptor-associated protein-like 2 OS=Homo sapiens OX=9606 GN=GABARAPL2 PE=1 SV=1	0.88858	0.659113	0.909291	1.47725	0.807045	1.25873	0.693473	0.199956	10	1
>sp	Q96DE0	NUD16_HUMAN U8 snoRNA-decapping enzyme OS=Homo sapiens OX=9606 GN=NUDT16 PE=1 SV=2	0.757375	0.733562	0.966303	1.2065	1.14356	1.1927	0.693595	0.0325769	11	1
>sp	Q92783	STAM1_HUMAN Signal transducing adapter molecule 1 OS=Homo sapiens OX=9606 GN=STAM PE=1 SV=3	0.868906	0.783514	0.809239	1.11026	1.08613	1.34195	0.69571	0.0382026	20	1
>sp	O75695	XRP2_HUMAN Protein XRP2 OS=Homo sapiens OX=9606 GN=RP2 PE=1 SV=4	0.800199	0.919296	0.742827	1.2038	1.14846	1.18542	0.696028	0.0139294	13	3
>sp	Q9Y3F4	STRAP_HUMAN Serine-threonine kinase receptor-associated protein OS=Homo sapiens OX=9606 GN=STRAP PE=1 SV=1	0.75602	0.725587	0.982011	1.02344	0.851738	1.6612	0.696649	0.281061	34	10
>sp	O00170	AIP_HUMAN AH receptor-interacting protein OS=Homo sapiens OX=9606 GN=AIP PE=1 SV=2	0.627155	0.893793	0.944263	1.10932	1.45335	0.972119	0.697414	0.118289	25	1
>sp	P51809	VAMP7_HUMAN Vesicle-associated membrane protein 7 OS=Homo sapiens OX=9606 GN=VAMP7 PE=1 SV=3	0.864237	0.862698	0.740687	1.09292	1.164	1.27546	0.698572	0.00728272	16	3
>sp	P27694	RFA1_HUMAN Replication protein A 70 kDa DNA-binding subunit OS=Homo sapiens OX=9606 GN=RPA1 PE=1 SV=2	0.805666	0.851106	0.811329	1.48573	1.03468	1.01149	0.698803	0.0840933	40	11
>sp	P62873	GBB1_HUMAN Guanine nucleotide-binding protein G(I)/G(S)/G(T) subunit beta-1 OS=Homo sapiens OX=9606 GN=GNB1 PE=1 SV=3	1.0203	0.995472	0.453179	0.437276	1.532	1.56177	0.699212	0.456131	81	3
>sp	Q5THJ4	VP13D_HUMAN Vacuolar protein sorting-associated protein 13D OS=Homo sapiens OX=9606 GN=VPS13D PE=1 SV=2	1.08532	0.873938	0.511086	1.65205	0.82311	1.0545	0.699881	0.310509	122	1
>sp	P34897	GLYM_HUMAN Serine hydroxymethyltransferase, mitochondrial OS=Homo sapiens OX=9606 GN=SHMT2 PE=1 SV=3	0.801562	1.13768	0.532505	1.35562	1.81544	0.357194	0.700558	0.510308	70	4
>sp	Q9ULX3	NOB1_HUMAN RNA-binding protein NOB1 OS=Homo sapiens OX=9606 GN=NOB1 PE=1 SV=1	0.837174	0.635613	0.999312	1.28988	1.10675	1.13127	0.700728	0.0584059	13	3
>sp	P33897	ABCD1_HUMAN ATP-binding cassette sub-family D member 1 OS=Homo sapiens OX=9606 GN=ABCD1 PE=1 SV=2	0.928186	0.821698	0.722981	1.52771	0.990095	1.00933	0.701098	0.175344	20	3
>sp	O75874	IDHC_HUMAN Isocitrate dehydrogenase [NADP] cytoplasmic OS=Homo sapiens OX=9606 GN=IDH1 PE=1 SV=2	0.70149	0.778195	0.993375	1.35931	0.957654	1.20998	0.701191	0.0793589	55	2
>sp	Q8N1F8	S11IP_HUMAN Serine/threonine-protein kinase 11-interacting protein OS=Homo sapiens OX=9606 GN=STK11IP PE=1 SV=4	0.912777	0.855481	0.706361	1.64431	1.02251	0.858557	0.701943	0.27837	18	3
>sp	Q9HB40	RISC_HUMAN Retinoid-inducible serine carboxypeptidase OS=Homo sapiens OX=9606 GN=SCPEP1 PE=1 SV=1	1.03573	0.953696	0.486771	1.04441	1.09585	1.38354	0.702706	0.171399	15	1
>sp	Q96FS4	SIPA1_HUMAN Signal-induced proliferation-associated protein 1 OS=Homo sapiens OX=9606 GN=SIPA1 PE=1 SV=1	0.677739	0.917844	0.880687	1.4312	1.23919	0.853342	0.702741	0.164997	25	1
>sp	Q9UI30	TR112_HUMAN Multifunctional methyltransferase subunit TRM112-like protein OS=Homo sapiens OX=9606 GN=TRMT112 PE=1 SV=1	0.863787	0.681764	0.931778	0.76309	1.20287	1.55671	0.703253	0.26489	7	3
>sp	O00487	PSDE_HUMAN 26S proteasome non-ATPase regulatory subunit 14 OS=Homo sapiens OX=9606 GN=PSMD14 PE=1 SV=1	0.636268	0.883616	0.957499	1.31113	1.08153	1.12996	0.703279	0.0490241	21	1
>sp	P63218	GBG5_HUMAN Guanine nucleotide-binding protein G(I)/G(S)/G(O) subunit gamma-5 OS=Homo sapiens OX=9606 GN=GNG5 PE=1 SV=3	0.838036	0.624912	1.01505	1.54384	0.960493	1.01766	0.703578	0.19924	7	1
>sp	Q9GZT9	EGLN1_HUMAN Egl nine homolog 1 OS=Homo sapiens OX=9606 GN=EGLN1 PE=1 SV=1	0.831635	0.586131	1.06095	1.21331	0.946529	1.36145	0.703923	0.131612	17	3
>sp	P35610	SOAT1_HUMAN Sterol O-acyltransferase 1 OS=Homo sapiens OX=9606 GN=SOAT1 PE=1 SV=3	1.13191	0.742631	0.604188	0.782713	1.41235	1.32622	0.703928	0.24405	10	1
>sp	P50579	MAP2_HUMAN Methionine aminopeptidase 2 OS=Homo sapiens OX=9606 GN=METAP2 PE=1 SV=1	0.687279	0.687526	1.10412	1.31262	0.932816	1.27564	0.704025	0.133665	33	3
>sp	Q16881	TRXR1_HUMAN Thioredoxin reductase 1, cytoplasmic OS=Homo sapiens OX=9606 GN=TXNRD1 PE=1 SV=3	0.756346	0.761355	0.961347	1.42989	1.07362	1.01745	0.704085	0.0968351	44	2
>sp	Q13423	NNTM_HUMAN NAD(P) transhydrogenase, mitochondrial OS=Homo sapiens OX=9606 GN=NNT PE=1 SV=3	0.62756	1.19407	0.657807	1.13919	1.95534	0.426033	0.704271	0.526613	137	3
>sp	Q8IXT5	RB12B_HUMAN RNA-binding protein 12B OS=Homo sapiens OX=9606 GN=RBM12B PE=1 SV=2	0.747219	0.767142	0.965648	1.5087	0.946041	1.06525	0.70455	0.169578	20	2
>sp	Q9Y5K5	UCHL5_HUMAN Ubiquitin carboxyl-terminal hydrolase isozyme L5 OS=Homo sapiens OX=9606 GN=UCHL5 PE=1 SV=3	0.638516	0.960653	0.882614	1.42887	1.14873	0.940621	0.705409	0.123352	23	2
>sp	P38117	ETFB_HUMAN Electron transfer flavoprotein subunit beta OS=Homo sapiens OX=9606 GN=ETFB PE=1 SV=3	0.863887	1.04998	0.570475	1.39494	1.6115	0.509225	0.706649	0.423466	34	6
>sp	Q96DM3	RMC1_HUMAN Regulator of MON1-CCZ1 complex OS=Homo sapiens OX=9606 GN=RMC1 PE=1 SV=2	0.798056	0.643615	1.04309	1.24708	1.24763	1.02054	0.706852	0.0788647	14	1
>sp	Q92673	SORL_HUMAN Sortilin-related receptor OS=Homo sapiens OX=9606 GN=SORL1 PE=1 SV=2	0.947178	0.829569	0.708664	1.33748	1.08484	1.09226	0.70717	0.0351192	32	1
>sp	Q06265	EXOS9_HUMAN Exosome complex component RRP45 OS=Homo sapiens OX=9606 GN=EXOSC9 PE=1 SV=3	0.758416	0.661317	1.0672	1.21273	0.997307	1.30302	0.707911	0.0937368	12	4
>sp	Q969P0	IGSF8_HUMAN Immunoglobulin superfamily member 8 OS=Homo sapiens OX=9606 GN=IGSF8 PE=1 SV=1	0.820032	0.827166	0.840373	1.57727	1.11161	0.823552	0.708219	0.194878	31	5
>sp	A0FGR8	ESYT2_HUMAN Extended synaptotagmin-2 OS=Homo sapiens OX=9606 GN=ESYT2 PE=1 SV=1	0.820418	0.859822	0.807475	1.32654	1.16174	1.024	0.70829	0.0556262	50	13
>sp	Q9H7F0	AT133_HUMAN Probable cation-transporting ATPase 13A3 OS=Homo sapiens OX=9606 GN=ATP13A3 PE=1 SV=4	0.853242	0.792074	0.844125	1.20291	0.859717	1.44793	0.70913	0.118402	20	1
>sp	Q15149	PLEC_HUMAN Plectin OS=Homo sapiens OX=9606 GN=PLEC PE=1 SV=3	0.747823	0.936857	0.805909	1.31904	1.27408	0.916286	0.709689	0.10047	668	86
>sp	Q9H4G0	E41L1_HUMAN Band 4.1-like protein 1 OS=Homo sapiens OX=9606 GN=EPB41L1 PE=1 SV=2	0.835413	0.928983	0.727034	1.02787	1.32951	1.15119	0.710099	0.039242	42	2
>sp	P51572	BAP31_HUMAN B-cell receptor-associated protein 31 OS=Homo sapiens OX=9606 GN=BCAP31 PE=1 SV=3	0.823672	0.785143	0.883181	1.59775	0.887356	1.02289	0.710374	0.197906	56	1
>sp	Q15365	PCBP1_HUMAN Poly(rC)-binding protein 1 OS=Homo sapiens OX=9606 GN=PCBP1 PE=1 SV=2	0.739086	0.823625	0.929431	0.88442	1.09126	1.53218	0.710446	0.21266	48	5
>sp	P04062	GLCM_HUMAN Lysosomal acid glucosylceramidase OS=Homo sapiens OX=9606 GN=GBA PE=1 SV=3	1.0135	0.789038	0.690577	1.62111	0.885067	1.00071	0.710921	0.275788	38	3
>sp	P13804	ETFA_HUMAN Electron transfer flavoprotein subunit alpha, mitochondrial OS=Homo sapiens OX=9606 GN=ETFA PE=1 SV=1	0.898905	1.10164	0.492902	1.16128	1.77747	0.567803	0.711083	0.453083	46	3
>sp	P43378	PTN9_HUMAN Tyrosine-protein phosphatase non-receptor type 9 OS=Homo sapiens OX=9606 GN=PTPN9 PE=1 SV=1	1.07376	0.810953	0.609439	0.807075	1.33814	1.36064	0.711426	0.214634	20	3
>sp	Q9H0B6	KLC2_HUMAN Kinesin light chain 2 OS=Homo sapiens OX=9606 GN=KLC2 PE=1 SV=1	0.832094	0.79254	0.870292	1.36538	1.25644	0.883257	0.711804	0.0848035	93	4
>sp	Q9NUQ3	TXLNG_HUMAN Gamma-taxilin OS=Homo sapiens OX=9606 GN=TXLNG PE=1 SV=2	0.841158	0.679464	0.974829	1.16055	1.10188	1.24212	0.71206	0.0408654	27	6
>sp	Q9BVV7	TIM21_HUMAN Mitochondrial import inner membrane translocase subunit Tim21 OS=Homo sapiens OX=9606 GN=TIMM21 PE=1 SV=1	0.911302	1.00216	0.583094	0.98313	1.49553	1.02479	0.7126	0.186037	7	1
>sp	P50897	PPT1_HUMAN Palmitoyl-protein thioesterase 1 OS=Homo sapiens OX=9606 GN=PPT1 PE=1 SV=1	1.14815	0.795071	0.553626	0.958626	1.16585	1.37868	0.712742	0.195104	25	2
>sp	P11047	LAMC1_HUMAN Laminin subunit gamma-1 OS=Homo sapiens OX=9606 GN=LAMC1 PE=1 SV=3	0.970873	0.678136	0.84916	1.66221	0.831374	1.00824	0.713389	0.316009	171	14
>sp	Q9ULC4	MCTS1_HUMAN Malignant T-cell-amplified sequence 1 OS=Homo sapiens OX=9606 GN=MCTS1 PE=1 SV=1	1.03046	0.802719	0.667689	0.555124	1.21076	1.73324	0.714711	0.435666	20	2
>sp	O00308	WWP2_HUMAN NEDD4-like E3 ubiquitin-protein ligase WWP2 OS=Homo sapiens OX=9606 GN=WWP2 PE=1 SV=2	0.755309	0.925096	0.8214	1.80846	0.909647	0.780087	0.71517	0.367378	11	1
>sp	P19086	GNAZ_HUMAN Guanine nucleotide-binding protein G(z) subunit alpha OS=Homo sapiens OX=9606 GN=GNAZ PE=1 SV=3	0.441896	1.23711	0.825013	1.26441	1.22958	1.00199	0.716258	0.284455	19	1
>sp	Q96HR9	REEP6_HUMAN Receptor expression-enhancing protein 6 OS=Homo sapiens OX=9606 GN=REEP6 PE=1 SV=2	0.78752	0.977809	0.739742	1.58201	0.965911	0.947006	0.716772	0.250186	13	2
>sp	Q9Y6A4	CFA20_HUMAN Cilia- and flagella-associated protein 20 OS=Homo sapiens OX=9606 GN=CFAP20 PE=1 SV=1	0.649285	0.786394	1.07015	1.29565	1.15896	1.03956	0.717145	0.0995078	13	1
>sp	P51665	PSMD7_HUMAN 26S proteasome non-ATPase regulatory subunit 7 OS=Homo sapiens OX=9606 GN=PSMD7 PE=1 SV=2	0.696701	0.904576	0.907297	1.23382	1.15986	1.09774	0.718496	0.0239573	22	6
>sp	P46782	RS5_HUMAN 40S ribosomal protein S5 OS=Homo sapiens OX=9606 GN=RPS5 PE=1 SV=4	0.852289	0.697295	0.959239	0.944012	0.948802	1.59836	0.718618	0.267652	47	2
>sp	Q643R3	LPCT4_HUMAN Lysophospholipid acyltransferase LPCAT4 OS=Homo sapiens OX=9606 GN=LPCAT4 PE=1 SV=1	0.874171	0.901165	0.733919	1.59366	1.02646	0.870623	0.718831	0.272381	6	2
>sp	Q08257	QOR_HUMAN Quinone oxidoreductase OS=Homo sapiens OX=9606 GN=CRYZ PE=1 SV=1	1.18236	1.02382	0.303467	1.81329	1.4449	0.232169	0.719023	0.591394	70	2
>sp	O43463	SUV91_HUMAN Histone-lysine N-methyltransferase SUV39H1 OS=Homo sapiens OX=9606 GN=SUV39H1 PE=1 SV=1	0.86063	0.914803	0.737159	1.16682	1.00721	1.31338	0.720475	0.0454717	4	1
>sp	Q07021	C1QBP_HUMAN Complement component 1 Q subcomponent-binding protein, mitochondrial OS=Homo sapiens OX=9606 GN=C1QBP PE=1 SV=1	0.85397	0.917775	0.741191	1.22322	1.86798	0.395865	0.720645	0.491406	14	2
>sp	Q9UHD9	UBQL2_HUMAN Ubiquilin-2 OS=Homo sapiens OX=9606 GN=UBQLN2 PE=1 SV=2	0.865357	0.523764	1.12404	1.41953	0.773028	1.29429	0.720754	0.286468	22	2
>sp	Q5VYK3	ECM29_HUMAN Proteasome adapter and scaffold protein ECM29 OS=Homo sapiens OX=9606 GN=ECPAS PE=1 SV=2	0.863063	0.809199	0.841078	1.23988	1.16621	1.08057	0.720844	0.0124803	77	21
>sp	O15357	SHIP2_HUMAN Phosphatidylinositol 3,4,5-trisphosphate 5-phosphatase 2 OS=Homo sapiens OX=9606 GN=INPPL1 PE=1 SV=2	0.855529	0.713112	0.944887	1.34309	1.2871	0.856276	0.720937	0.157575	35	1
>sp	Q9P258	RCC2_HUMAN Protein RCC2 OS=Homo sapiens OX=9606 GN=RCC2 PE=1 SV=2	0.815483	0.893211	0.806952	0.996062	1.23154	1.25676	0.721984	0.0486793	33	9
>sp	Q08357	S20A2_HUMAN Sodium-dependent phosphate transporter 2 OS=Homo sapiens OX=9606 GN=SLC20A2 PE=1 SV=1	0.799141	0.879761	0.837572	1.64941	0.762225	1.07189	0.722393	0.284411	14	1
>sp	P27695	APEX1_HUMAN DNA-(apurinic or apyrimidinic site) lyase OS=Homo sapiens OX=9606 GN=APEX1 PE=1 SV=2	0.972705	0.866952	0.677202	0.720933	1.26261	1.4996	0.722583	0.296035	45	7
>sp	Q96QG7	MTMR9_HUMAN Myotubularin-related protein 9 OS=Homo sapiens OX=9606 GN=MTMR9 PE=1 SV=1	0.808838	0.736307	0.972096	1.67526	0.902606	0.904896	0.722772	0.336894	12	1
>sp	Q13868	EXOS2_HUMAN Exosome complex component RRP4 OS=Homo sapiens OX=9606 GN=EXOSC2 PE=1 SV=2	0.782036	0.755507	0.981889	1.18321	0.93769	1.35967	0.723857	0.102705	15	1
>sp	Q13310	PABP4_HUMAN Polyadenylate-binding protein 4 OS=Homo sapiens OX=9606 GN=PABPC4 PE=1 SV=1	0.853542	0.696568	0.969703	1.42648	0.915798	1.13791	0.724045	0.150481	72	6
>sp	P46778	RL21_HUMAN 60S ribosomal protein L21 OS=Homo sapiens OX=9606 GN=RPL21 PE=1 SV=2	0.949823	0.613331	0.9592	1.25474	1.14424	1.07866	0.725305	0.0903559	19	1
>sp	P49589	SYCC_HUMAN Cysteine--tRNA ligase, cytoplasmic OS=Homo sapiens OX=9606 GN=CARS PE=1 SV=3	0.762118	0.896632	0.863868	1.17876	1.34408	0.954545	0.725436	0.0927867	45	4
>sp	Q8IVT5	KSR1_HUMAN Kinase suppressor of Ras 1 OS=Homo sapiens OX=9606 GN=KSR1 PE=1 SV=3	0.623489	0.909863	0.989493	1.32881	1.33447	0.81388	0.725549	0.208037	28	1
>sp	P06870	KLK1_HUMAN Kallikrein-1 OS=Homo sapiens OX=9606 GN=KLK1 PE=1 SV=2	0.756786	0.944333	0.822648	1.40788	1.02912	1.03924	0.726006	0.109968	5	1
>sp	Q7Z6Z7	HUWE1_HUMAN E3 ubiquitin-protein ligase HUWE1 OS=Homo sapiens OX=9606 GN=HUWE1 PE=1 SV=3	0.672466	0.903181	0.948371	1.19721	1.23948	1.03929	0.726131	0.0444529	184	6
>sp	Q9Y6D5	BIG2_HUMAN Brefeldin A-inhibited guanine nucleotide-exchange protein 2 OS=Homo sapiens OX=9606 GN=ARFGEF2 PE=1 SV=3	0.836248	0.902532	0.786275	1.59105	0.867128	1.01676	0.726646	0.228999	65	2
>sp	P30048	PRDX3_HUMAN Thioredoxin-dependent peroxide reductase, mitochondrial OS=Homo sapiens OX=9606 GN=PRDX3 PE=1 SV=3	0.852949	1.09965	0.572706	1.32766	1.62978	0.517257	0.72677	0.45413	52	4
>sp	Q9NYL2	M3K20_HUMAN Mitogen-activated protein kinase kinase kinase 20 OS=Homo sapiens OX=9606 GN=MAP3K20 PE=1 SV=3	0.94165	0.627592	0.956121	1.43415	0.800844	1.23965	0.726799	0.233782	23	1
>sp	P61916	NPC2_HUMAN NPC intracellular cholesterol transporter 2 OS=Homo sapiens OX=9606 GN=NPC2 PE=1 SV=1	1.26158	0.770567	0.493414	0.674278	1.47242	1.32774	0.726899	0.396056	17	5
>sp	P63244	RACK1_HUMAN Receptor of activated protein C kinase 1 OS=Homo sapiens OX=9606 GN=RACK1 PE=1 SV=3	0.998621	0.715752	0.812687	0.679526	1.02488	1.76854	0.727643	0.43207	90	12
>sp	Q92581	SL9A6_HUMAN Sodium/hydrogen exchanger 6 OS=Homo sapiens OX=9606 GN=SLC9A6 PE=1 SV=2	0.946839	0.658402	0.923724	1.44522	1.03384	0.991974	0.728591	0.153832	2	1
>sp	O15067	PUR4_HUMAN Phosphoribosylformylglycinamidine synthase OS=Homo sapiens OX=9606 GN=PFAS PE=1 SV=4	0.844257	0.619261	1.06559	1.39314	0.806626	1.27112	0.728663	0.233989	70	1
>sp	P53041	PPP5_HUMAN Serine/threonine-protein phosphatase 5 OS=Homo sapiens OX=9606 GN=PPP5C PE=1 SV=1	0.875246	0.824219	0.830259	1.27761	1.16442	1.02825	0.728969	0.043296	29	3
>sp	P05026	AT1B1_HUMAN Sodium/potassium-transporting ATPase subunit beta-1 OS=Homo sapiens OX=9606 GN=ATP1B1 PE=1 SV=1	0.837877	0.944025	0.748822	1.18402	1.26416	1.0211	0.729468	0.0287177	53	4
>sp	Q15388	TOM20_HUMAN Mitochondrial import receptor subunit TOM20 homolog OS=Homo sapiens OX=9606 GN=TOMM20 PE=1 SV=1	0.5069	1.22929	0.794735	1.32484	1.69611	0.448127	0.729566	0.51294	5	1
>sp	O43747	AP1G1_HUMAN AP-1 complex subunit gamma-1 OS=Homo sapiens OX=9606 GN=AP1G1 PE=1 SV=5	0.928747	0.782524	0.819709	1.03931	1.17332	1.25639	0.729595	0.0192834	54	9
>sp	Q13247	SRSF6_HUMAN Serine/arginine-rich splicing factor 6 OS=Homo sapiens OX=9606 GN=SRSF6 PE=1 SV=2	0.64988	0.602446	1.28034	1.34054	0.873133	1.25366	0.730438	0.308721	21	2
>sp	P24752	THIL_HUMAN Acetyl-CoA acetyltransferase, mitochondrial OS=Homo sapiens OX=9606 GN=ACAT1 PE=1 SV=1	0.742111	1.16822	0.623603	1.06932	1.8781	0.518653	0.731067	0.526054	102	5
>sp	Q9BVG4	PBDC1_HUMAN Protein PBDC1 OS=Homo sapiens OX=9606 GN=PBDC1 PE=1 SV=1	0.842507	0.424659	1.26739	1.35844	1.11022	0.996782	0.731382	0.33427	13	3
>sp	Q7L2H7	EIF3M_HUMAN Eukaryotic translation initiation factor 3 subunit M OS=Homo sapiens OX=9606 GN=EIF3M PE=1 SV=1	0.782306	0.92453	0.828817	0.827953	1.08965	1.54674	0.731928	0.276523	38	3
>sp	Q969U7	PSMG2_HUMAN Proteasome assembly chaperone 2 OS=Homo sapiens OX=9606 GN=PSMG2 PE=1 SV=1	0.983694	0.696794	0.856452	1.09201	1.12479	1.24626	0.732572	0.0445212	9	3
>sp	O00399	DCTN6_HUMAN Dynactin subunit 6 OS=Homo sapiens OX=9606 GN=DCTN6 PE=1 SV=1	0.900847	0.770732	0.866583	0.777696	1.09974	1.5844	0.733183	0.318722	5	1
>sp	Q9BUJ2	HNRL1_HUMAN Heterogeneous nuclear ribonucleoprotein U-like protein 1 OS=Homo sapiens OX=9606 GN=HNRNPUL1 PE=1 SV=2	0.872382	0.907361	0.758504	1.17309	1.1532	1.13547	0.733226	0.0163279	45	7
>sp	Q9UIV1	CNOT7_HUMAN CCR4-NOT transcription complex subunit 7 OS=Homo sapiens OX=9606 GN=CNOT7 PE=1 SV=3	0.823564	0.690246	1.02451	1.28214	0.933831	1.24571	0.733265	0.105795	12	3
>sp	Q9BWD1	THIC_HUMAN Acetyl-CoA acetyltransferase, cytosolic OS=Homo sapiens OX=9606 GN=ACAT2 PE=1 SV=2	0.789411	0.72283	1.02623	1.36096	1.08159	1.01898	0.733339	0.0936427	39	2
>sp	P29401	TKT_HUMAN Transketolase OS=Homo sapiens OX=9606 GN=TKT PE=1 SV=3	0.83812	0.648068	1.05254	1.31574	0.92527	1.22026	0.733464	0.13708	83	8
>sp	Q9Y3Z3	SAMH1_HUMAN Deoxynucleoside triphosphate triphosphohydrolase SAMHD1 OS=Homo sapiens OX=9606 GN=SAMHD1 PE=1 SV=2	0.734897	0.901866	0.902355	1.31656	1.06294	1.08139	0.733662	0.0425238	53	7
>sp	Q9HD33	RM47_HUMAN 39S ribosomal protein L47, mitochondrial OS=Homo sapiens OX=9606 GN=MRPL47 PE=1 SV=2	0.922139	0.793969	0.823253	1.27008	0.803541	1.38702	0.733784	0.223442	13	1
>sp	Q96KP4	CNDP2_HUMAN Cytosolic non-specific dipeptidase OS=Homo sapiens OX=9606 GN=CNDP2 PE=1 SV=2	0.612672	0.843057	1.08399	1.05881	1.05563	1.34584	0.733964	0.147294	108	1
>sp	Q9Y296	TPPC4_HUMAN Trafficking protein particle complex subunit 4 OS=Homo sapiens OX=9606 GN=TRAPPC4 PE=1 SV=1	1.12415	0.696658	0.719177	1.60705	0.966993	0.885978	0.734096	0.327056	11	1
>sp	Q9NZJ0	DTL_HUMAN Denticleless protein homolog OS=Homo sapiens OX=9606 GN=DTL PE=1 SV=3	0.794005	0.897211	0.849874	1.41056	0.998196	1.05015	0.734651	0.13606	6	2
>sp	Q969X6	UTP4_HUMAN U3 small nucleolar RNA-associated protein 4 homolog OS=Homo sapiens OX=9606 GN=UTP4 PE=1 SV=1	0.993114	0.708092	0.840116	1.43281	0.788351	1.23751	0.734767	0.246426	29	1
>sp	Q9H6W3	RIOX1_HUMAN Ribosomal oxygenase 1 OS=Homo sapiens OX=9606 GN=RIOX1 PE=1 SV=2	0.880141	0.613213	1.04833	1.19262	0.813255	1.45244	0.734949	0.25423	17	1
>sp	O43169	CYB5B_HUMAN Cytochrome b5 type B OS=Homo sapiens OX=9606 GN=CYB5B PE=1 SV=2	0.96351	0.792402	0.785809	1.19176	1.07834	1.18817	0.734967	0.0164003	13	3
>sp	P62244	RS15A_HUMAN 40S ribosomal protein S15a OS=Homo sapiens OX=9606 GN=RPS15A PE=1 SV=2	0.910432	0.779237	0.854813	0.951316	1.07768	1.42652	0.736353	0.158888	30	2
>sp	Q13637	RAB32_HUMAN Ras-related protein Rab-32 OS=Homo sapiens OX=9606 GN=RAB32 PE=1 SV=3	0.43814	1.15455	0.952348	1.3876	1.53866	0.52871	0.736631	0.475138	19	1
>sp	P49591	SYSC_HUMAN Serine--tRNA ligase, cytoplasmic OS=Homo sapiens OX=9606 GN=SARS PE=1 SV=3	0.860273	0.808584	0.876252	1.0496	1.16409	1.24121	0.736668	0.0216711	51	8
>sp	P00338	LDHA_HUMAN L-lactate dehydrogenase A chain OS=Homo sapiens OX=9606 GN=LDHA PE=1 SV=2	0.839993	0.724389	0.981005	1.03557	0.908634	1.51041	0.736808	0.234599	90	8
>sp	P60891	PRPS1_HUMAN Ribose-phosphate pyrophosphokinase 1 OS=Homo sapiens OX=9606 GN=PRPS1 PE=1 SV=2	0.920243	0.92169	0.7035	1.06752	1.32045	1.0666	0.736831	0.0541623	34	2
>sp	Q147X3	NAA30_HUMAN N-alpha-acetyltransferase 30 OS=Homo sapiens OX=9606 GN=NAA30 PE=1 SV=1	0.923418	0.677	0.945447	1.05122	1.09222	1.31069	0.737049	0.0623144	9	2
>sp	Q13308	PTK7_HUMAN Inactive tyrosine-protein kinase 7 OS=Homo sapiens OX=9606 GN=PTK7 PE=1 SV=2	0.866428	0.956028	0.723942	1.06835	1.29566	1.08959	0.737317	0.0382195	44	15
>sp	Q13049	TRI32_HUMAN E3 ubiquitin-protein ligase TRIM32 OS=Homo sapiens OX=9606 GN=TRIM32 PE=1 SV=2	0.268394	0.989379	1.28871	1.43495	1.18125	0.837316	0.737361	0.446517	21	1
>sp	P68402	PA1B2_HUMAN Platelet-activating factor acetylhydrolase IB subunit beta OS=Homo sapiens OX=9606 GN=PAFAH1B2 PE=1 SV=1	0.741086	0.871821	0.935951	1.05601	1.17224	1.22289	0.738555	0.0171939	14	2
>sp	Q53EL6	PDCD4_HUMAN Programmed cell death protein 4 OS=Homo sapiens OX=9606 GN=PDCD4 PE=1 SV=2	0.463706	1.05638	1.0296	1.11692	1.20412	1.12928	0.738972	0.198807	35	8
>sp	Q14194	DPYL1_HUMAN Dihydropyrimidinase-related protein 1 OS=Homo sapiens OX=9606 GN=CRMP1 PE=1 SV=1	0.848966	0.77988	0.921536	1.28124	1.10989	1.05849	0.739323	0.0269795	64	2
>sp	Q9BQS8	FYCO1_HUMAN FYVE and coiled-coil domain-containing protein 1 OS=Homo sapiens OX=9606 GN=FYCO1 PE=1 SV=3	0.685708	1.04135	0.823866	1.7732	0.804825	0.871051	0.739595	0.443813	32	1
>sp	O15143	ARC1B_HUMAN Actin-related protein 2/3 complex subunit 1B OS=Homo sapiens OX=9606 GN=ARPC1B PE=1 SV=3	0.867346	0.616911	1.06776	1.44625	0.890446	1.11129	0.740146	0.226749	27	1
>sp	Q9UBQ5	EIF3K_HUMAN Eukaryotic translation initiation factor 3 subunit K OS=Homo sapiens OX=9606 GN=EIF3K PE=1 SV=1	0.782137	0.930706	0.839617	0.846143	1.12609	1.47531	0.740372	0.239231	14	2
>sp	Q06124	PTN11_HUMAN Tyrosine-protein phosphatase non-receptor type 11 OS=Homo sapiens OX=9606 GN=PTPN11 PE=1 SV=2	0.944407	0.680078	0.927978	1.3034	0.991049	1.15309	0.740373	0.0744793	38	1
>sp	Q9BVS4	RIOK2_HUMAN Serine/threonine-protein kinase RIO2 OS=Homo sapiens OX=9606 GN=RIOK2 PE=1 SV=2	0.854793	0.748664	0.949135	1.16329	1.09946	1.18466	0.740438	0.0218917	17	2
>sp	Q9Y5V3	MAGD1_HUMAN Melanoma-associated antigen D1 OS=Homo sapiens OX=9606 GN=MAGED1 PE=1 SV=3	0.926128	0.742123	0.884577	1.66269	0.797626	0.986859	0.740557	0.374123	9	3
>sp	Q9GZS3	WDR61_HUMAN WD repeat-containing protein 61 OS=Homo sapiens OX=9606 GN=WDR61 PE=1 SV=1	0.814108	0.764204	0.978132	1.06955	0.923401	1.4506	0.742385	0.191844	19	4
>sp	Q9NVN8	GNL3L_HUMAN Guanine nucleotide-binding protein-like 3-like protein OS=Homo sapiens OX=9606 GN=GNL3L PE=1 SV=1	0.897836	0.621838	1.03751	1.47815	0.786912	1.17775	0.74276	0.289459	10	2
>sp	P54577	SYYC_HUMAN Tyrosine--tRNA ligase, cytoplasmic OS=Homo sapiens OX=9606 GN=YARS PE=1 SV=4	0.711901	1.01414	0.831893	1.09629	1.34753	0.998241	0.74314	0.0983166	58	12
>sp	P09884	DPOLA_HUMAN DNA polymerase alpha catalytic subunit OS=Homo sapiens OX=9606 GN=POLA1 PE=1 SV=2	0.82992	0.930178	0.79797	1.18963	1.3013	0.951004	0.743207	0.0894581	47	3
>sp	O95297	MPZL1_HUMAN Myelin protein zero-like protein 1 OS=Homo sapiens OX=9606 GN=MPZL1 PE=1 SV=1	0.798545	0.981913	0.778063	1.36607	1.15523	0.920179	0.743437	0.135339	9	1
>sp	P51965	UB2E1_HUMAN Ubiquitin-conjugating enzyme E2 E1 OS=Homo sapiens OX=9606 GN=UBE2E1 PE=1 SV=1	0.851426	0.943882	0.76364	0.639967	0.938239	1.86285	0.743652	0.473269	9	1
>sp	Q9Y388	RBMX2_HUMAN RNA-binding motif protein, X-linked 2 OS=Homo sapiens OX=9606 GN=RBMX2 PE=1 SV=2	0.757125	0.748654	1.05351	1.37855	0.842069	1.22009	0.743825	0.206221	4	2
>sp	Q4G0P3	HYDIN_HUMAN Hydrocephalus-inducing protein homolog OS=Homo sapiens OX=9606 GN=HYDIN PE=1 SV=3	1.19814	0.681259	0.679947	1.30598	1.17862	0.95605	0.743856	0.232405	1	1
>sp	Q99471	PFD5_HUMAN Prefoldin subunit 5 OS=Homo sapiens OX=9606 GN=PFDN5 PE=1 SV=2	1.02142	0.570227	0.967877	1.12092	0.925602	1.39395	0.743946	0.209956	12	1
>sp	Q96SL1	DIRC2_HUMAN Solute carrier family 49 member 4 OS=Homo sapiens OX=9606 GN=SLC49A4 PE=1 SV=1	1.05368	0.762723	0.743557	1.05965	1.23251	1.14787	0.744167	0.0810308	3	1
>sp	O00571	DDX3X_HUMAN ATP-dependent RNA helicase DDX3X OS=Homo sapiens OX=9606 GN=DDX3X PE=1 SV=3	0.779948	0.806058	0.976585	1.32228	0.984218	1.13091	0.745501	0.0768889	66	6
>sp	Q9NXV6	CARF_HUMAN CDKN2A-interacting protein OS=Homo sapiens OX=9606 GN=CDKN2AIP PE=1 SV=3	0.618904	0.82013	1.12407	1.42666	0.854626	1.15561	0.745764	0.258885	27	4
>sp	Q92901	RL3L_HUMAN 60S ribosomal protein L3-like OS=Homo sapiens OX=9606 GN=RPL3L PE=2 SV=3	0.939163	1.01433	0.610326	1.13469	1.1147	1.18679	0.746123	0.139998	4	1
>sp	Q8TB72	PUM2_HUMAN Pumilio homolog 2 OS=Homo sapiens OX=9606 GN=PUM2 PE=1 SV=2	0.826003	0.63065	1.10764	1.11735	0.855837	1.46252	0.746364	0.267405	14	1
>sp	Q13347	EIF3I_HUMAN Eukaryotic translation initiation factor 3 subunit I OS=Homo sapiens OX=9606 GN=EIF3I PE=1 SV=1	0.755857	0.947003	0.861789	0.918382	1.09559	1.42138	0.746546	0.178173	39	9
>sp	P17812	PYRG1_HUMAN CTP synthase 1 OS=Homo sapiens OX=9606 GN=CTPS1 PE=1 SV=2	0.801863	0.808448	0.954547	1.07521	1.15671	1.20322	0.746653	0.0115013	40	2
>sp	O75503	CLN5_HUMAN Ceroid-lipofuscinosis neuronal protein 5 OS=Homo sapiens OX=9606 GN=CLN5 PE=1 SV=2	1.15329	0.650028	0.762862	1.49244	0.784775	1.1566	0.747327	0.324796	3	1
>sp	P04075	ALDOA_HUMAN Fructose-bisphosphate aldolase A OS=Homo sapiens OX=9606 GN=ALDOA PE=1 SV=2	0.760354	0.683825	1.12212	0.920762	1.02488	1.48805	0.747387	0.264195	115	3
>sp	Q96Q15	SMG1_HUMAN Serine/threonine-protein kinase SMG1 OS=Homo sapiens OX=9606 GN=SMG1 PE=1 SV=3	0.831926	0.794333	0.941784	1.19372	1.07536	1.16288	0.748274	0.00800589	42	2
>sp	Q9BXJ9	NAA15_HUMAN N-alpha-acetyltransferase 15, NatA auxiliary subunit OS=Homo sapiens OX=9606 GN=NAA15 PE=1 SV=1	0.95672	0.607307	1.00421	1.0244	0.870251	1.53711	0.748373	0.303764	75	13
>sp	Q15126	PMVK_HUMAN Phosphomevalonate kinase OS=Homo sapiens OX=9606 GN=PMVK PE=1 SV=3	0.644735	0.846161	1.07773	1.28504	1.36466	0.781679	0.748569	0.271872	16	1
>sp	Q14258	TRI25_HUMAN E3 ubiquitin/ISG15 ligase TRIM25 OS=Homo sapiens OX=9606 GN=TRIM25 PE=1 SV=2	0.756875	0.927366	0.884694	0.943923	1.23638	1.25076	0.748728	0.0838216	67	7
>sp	Q5VW36	FOCAD_HUMAN Focadhesin OS=Homo sapiens OX=9606 GN=FOCAD PE=1 SV=1	0.736601	0.762876	1.07015	1.1614	0.938615	1.33036	0.749079	0.139948	27	1
>sp	P26038	MOES_HUMAN Moesin OS=Homo sapiens OX=9606 GN=MSN PE=1 SV=3	0.839478	1.01718	0.71319	0.907074	1.29327	1.22981	0.749192	0.131956	131	7
>sp	Q9NS93	TM7S3_HUMAN Transmembrane 7 superfamily member 3 OS=Homo sapiens OX=9606 GN=TM7SF3 PE=2 SV=1	0.92768	1.01141	0.631368	0.97351	1.2238	1.23223	0.749506	0.12228	7	1
>sp	O75044	SRGP2_HUMAN SLIT-ROBO Rho GTPase-activating protein 2 OS=Homo sapiens OX=9606 GN=SRGAP2 PE=1 SV=3	0.746876	0.814961	1.00906	1.35685	1.07859	0.99366	0.749726	0.108431	91	2
>sp	Q66PJ3	AR6P4_HUMAN ADP-ribosylation factor-like protein 6-interacting protein 4 OS=Homo sapiens OX=9606 GN=ARL6IP4 PE=1 SV=2	0.696438	0.854505	1.02009	2.09432	0.702203	0.632443	0.749799	0.611512	6	1
>sp	Q9Y696	CLIC4_HUMAN Chloride intracellular channel protein 4 OS=Homo sapiens OX=9606 GN=CLIC4 PE=1 SV=4	1.13343	0.848012	0.589935	1.07731	1.19458	1.15673	0.749973	0.206161	42	1
>sp	Q8IU60	DCP2_HUMAN m7GpppN-mRNA hydrolase OS=Homo sapiens OX=9606 GN=DCP2 PE=1 SV=3	0.83048	0.835952	0.905221	1.18965	0.940896	1.2978	0.750115	0.107411	5	3
>sp	P39023	RL3_HUMAN 60S ribosomal protein L3 OS=Homo sapiens OX=9606 GN=RPL3 PE=1 SV=2	0.857469	0.674426	1.04027	1.21432	0.931127	1.28239	0.750376	0.131437	99	1
>sp	Q15008	PSMD6_HUMAN 26S proteasome non-ATPase regulatory subunit 6 OS=Homo sapiens OX=9606 GN=PSMD6 PE=1 SV=1	0.763214	0.856401	0.953489	1.15963	1.22184	1.04542	0.750856	0.0196676	38	6
>sp	O95163	ELP1_HUMAN Elongator complex protein 1 OS=Homo sapiens OX=9606 GN=ELP1 PE=1 SV=3	0.772185	0.971858	0.829831	1.42722	1.21987	0.779035	0.751249	0.272492	50	1
>sp	O60524	NEMF_HUMAN Nuclear export mediator factor NEMF OS=Homo sapiens OX=9606 GN=NEMF PE=1 SV=4	0.810997	0.928592	0.836754	1.23708	1.10151	1.08507	0.752512	0.0112292	29	7
>sp	P14735	IDE_HUMAN Insulin-degrading enzyme OS=Homo sapiens OX=9606 GN=IDE PE=1 SV=4	0.702966	0.735865	1.13794	1.21496	0.732852	1.47542	0.752729	0.346207	53	2
>sp	Q8TCT8	SPP2A_HUMAN Signal peptide peptidase-like 2A OS=Homo sapiens OX=9606 GN=SPPL2A PE=1 SV=2	1.17924	0.826066	0.572579	0.552482	1.37461	1.49502	0.753303	0.46949	4	2
>sp	O00629	IMA3_HUMAN Importin subunit alpha-3 OS=Homo sapiens OX=9606 GN=KPNA4 PE=1 SV=1	0.853897	0.831822	0.892421	1.04498	0.952788	1.42409	0.753433	0.124999	21	1
>sp	P50914	RL14_HUMAN 60S ribosomal protein L14 OS=Homo sapiens OX=9606 GN=RPL14 PE=1 SV=4	0.857122	0.753801	0.968759	1.26188	0.975501	1.18294	0.754223	0.06237	31	2
>sp	P13995	MTDC_HUMAN Bifunctional methylenetetrahydrofolate dehydrogenase/cyclohydrolase, mitochondrial OS=Homo sapiens OX=9606 GN=MTHFD2 PE=1 SV=2	0.832118	1.02795	0.720317	1.10697	1.70293	0.609717	0.754582	0.473262	33	2
>sp	P30519	HMOX2_HUMAN Heme oxygenase 2 OS=Homo sapiens OX=9606 GN=HMOX2 PE=1 SV=2	0.920192	0.933678	0.727824	1.13583	1.02148	1.261	0.755256	0.0439057	38	4
>sp	P31483	TIA1_HUMAN Nucleolysin TIA-1 isoform p40 OS=Homo sapiens OX=9606 GN=TIA1 PE=1 SV=3	0.889318	0.632431	1.05997	1.15257	0.942566	1.32314	0.75527	0.169306	15	4
>sp	P30153	2AAA_HUMAN Serine/threonine-protein phosphatase 2A 65 kDa regulatory subunit A alpha isoform OS=Homo sapiens OX=9606 GN=PPP2R1A PE=1 SV=4	0.91744	0.929049	0.736344	0.838858	1.19774	1.38057	0.755841	0.215827	56	5
>sp	Q92667	AKAP1_HUMAN A-kinase anchor protein 1, mitochondrial OS=Homo sapiens OX=9606 GN=AKAP1 PE=1 SV=1	0.791437	0.877358	0.915014	1.30964	1.12023	0.986329	0.756342	0.0827837	31	2
>sp	Q9UL18	AGO1_HUMAN Protein argonaute-1 OS=Homo sapiens OX=9606 GN=AGO1 PE=1 SV=3	0.790739	0.72974	1.06366	1.66281	0.762189	0.990865	0.756511	0.419016	23	1
>sp	O43237	DC1L2_HUMAN Cytoplasmic dynein 1 light intermediate chain 2 OS=Homo sapiens OX=9606 GN=DYNC1LI2 PE=1 SV=1	0.97067	0.85425	0.759549	0.922494	1.15893	1.33411	0.756681	0.131121	35	2
>sp	P22234	PUR6_HUMAN Multifunctional protein ADE2 OS=Homo sapiens OX=9606 GN=PAICS PE=1 SV=3	0.898563	0.828586	0.857389	0.78032	1.29309	1.34205	0.756717	0.200268	45	5
>sp	O95747	OXSR1_HUMAN Serine/threonine-protein kinase OSR1 OS=Homo sapiens OX=9606 GN=OXSR1 PE=1 SV=1	0.654373	0.869717	1.06095	1.33454	1.13024	0.950188	0.756975	0.16233	24	7
>sp	P02743	SAMP_HUMAN Serum amyloid P-component OS=Homo sapiens OX=9606 GN=APCS PE=1 SV=2	0.84616	1.02858	0.710441	1.22287	0.900668	1.29128	0.757048	0.147164	18	1
>sp	Q9UHQ9	NB5R1_HUMAN NADH-cytochrome b5 reductase 1 OS=Homo sapiens OX=9606 GN=CYB5R1 PE=1 SV=1	0.959468	0.854997	0.772738	0.663353	0.651739	2.09771	0.758089	0.599379	37	1
>sp	P06744	G6PI_HUMAN Glucose-6-phosphate isomerase OS=Homo sapiens OX=9606 GN=GPI PE=1 SV=4	0.794827	0.691255	1.10154	1.094	0.956503	1.36187	0.758306	0.183851	107	5
>sp	P13929	ENOB_HUMAN Beta-enolase OS=Homo sapiens OX=9606 GN=ENO3 PE=1 SV=5	0.840953	0.905921	0.840911	0.745779	0.923281	1.74315	0.758389	0.422609	52	2
>sp	Q86XI8	ZSWM9_HUMAN Uncharacterized protein ZSWIM9 OS=Homo sapiens OX=9606 GN=ZSWIM9 PE=1 SV=2	0.714986	0.819753	1.05308	1.56317	0.95527	0.893737	0.758408	0.332575	1	1
>sp	O43402	EMC8_HUMAN ER membrane protein complex subunit 8 OS=Homo sapiens OX=9606 GN=EMC8 PE=1 SV=1	0.928669	0.833453	0.825712	1.35076	0.958432	1.10297	0.758414	0.129536	14	5
>sp	P62310	LSM3_HUMAN U6 snRNA-associated Sm-like protein LSm3 OS=Homo sapiens OX=9606 GN=LSM3 PE=1 SV=2	0.801327	0.663352	1.12332	1.56357	1.02788	0.820549	0.758499	0.361319	4	1
>sp	Q08170	SRSF4_HUMAN Serine/arginine-rich splicing factor 4 OS=Homo sapiens OX=9606 GN=SRSF4 PE=1 SV=2	0.618097	0.679652	1.29058	1.57087	0.82377	1.01703	0.758668	0.426289	20	1
>sp	P55036	PSMD4_HUMAN 26S proteasome non-ATPase regulatory subunit 4 OS=Homo sapiens OX=9606 GN=PSMD4 PE=1 SV=1	0.709169	1.0099	0.869345	0.893787	1.27479	1.24301	0.758715	0.148606	24	4
>sp	Q9UII4	HERC5_HUMAN E3 ISG15--protein ligase HERC5 OS=Homo sapiens OX=9606 GN=HERC5 PE=1 SV=2	0.895004	0.895696	0.797726	0.976844	1.06175	1.37298	0.758719	0.142527	6	2
>sp	Q7Z7K6	CENPV_HUMAN Centromere protein V OS=Homo sapiens OX=9606 GN=CENPV PE=1 SV=1	0.587156	0.946937	1.05537	0.72601	1.05182	1.63271	0.759255	0.42858	7	2
>sp	Q93008	USP9X_HUMAN Probable ubiquitin carboxyl-terminal hydrolase FAF-X OS=Homo sapiens OX=9606 GN=USP9X PE=1 SV=3	0.726251	0.821643	1.04256	1.19692	1.19762	1.01501	0.759764	0.0813744	93	3
>sp	Q9UNQ2	DIM1_HUMAN Probable dimethyladenosine transferase OS=Homo sapiens OX=9606 GN=DIMT1 PE=1 SV=1	0.742551	0.692229	1.15568	1.13417	0.766274	1.5091	0.759769	0.359862	15	5
>sp	Q9BQA1	MEP50_HUMAN Methylosome protein 50 OS=Homo sapiens OX=9606 GN=WDR77 PE=1 SV=1	0.785579	0.943075	0.862422	1.02118	1.20559	1.18215	0.760087	0.022945	17	3
>sp	Q8IUF8	RIOX2_HUMAN Ribosomal oxygenase 2 OS=Homo sapiens OX=9606 GN=RIOX2 PE=1 SV=1	0.783441	0.74196	1.06693	1.2826	0.919647	1.20542	0.760733	0.145434	13	1
>sp	Q16563	SYPL1_HUMAN Synaptophysin-like protein 1 OS=Homo sapiens OX=9606 GN=SYPL1 PE=1 SV=1	0.908787	0.880025	0.803717	1.34966	1.05537	1.00244	0.760837	0.11894	10	1
>sp	Q9Y262	EIF3L_HUMAN Eukaryotic translation initiation factor 3 subunit L OS=Homo sapiens OX=9606 GN=EIF3L PE=1 SV=1	0.739532	0.912823	0.940506	0.933778	1.0711	1.40226	0.761008	0.180384	43	15
>sp	P13639	EF2_HUMAN Elongation factor 2 OS=Homo sapiens OX=9606 GN=EEF2 PE=1 SV=4	1.01126	0.62281	0.959273	0.941161	0.938173	1.52733	0.761255	0.316655	170	13
>sp	P10619	PPGB_HUMAN Lysosomal protective protein OS=Homo sapiens OX=9606 GN=CTSA PE=1 SV=2	1.34704	0.748651	0.497684	0.947236	1.07894	1.38045	0.761276	0.408954	31	3
>sp	P29083	T2EA_HUMAN General transcription factor IIE subunit 1 OS=Homo sapiens OX=9606 GN=GTF2E1 PE=1 SV=2	0.761781	0.859798	0.971818	1.49735	0.904781	1.00447	0.761285	0.274152	11	1
>sp	Q8NCF5	NF2IP_HUMAN NFATC2-interacting protein OS=Homo sapiens OX=9606 GN=NFATC2IP PE=1 SV=1	0.811355	0.744683	1.03777	1.57605	1.08788	0.742262	0.7615	0.383138	7	1
>sp	P07339	CATD_HUMAN Cathepsin D OS=Homo sapiens OX=9606 GN=CTSD PE=1 SV=1	1.22568	0.624876	0.743321	1.84547	0.752311	0.808348	0.761533	0.54713	125	2
>sp	P28340	DPOD1_HUMAN DNA polymerase delta catalytic subunit OS=Homo sapiens OX=9606 GN=POLD1 PE=1 SV=2	0.814361	0.946222	0.834001	1.27711	1.20131	0.92699	0.761899	0.11238	53	7
>sp	Q9UNM6	PSD13_HUMAN 26S proteasome non-ATPase regulatory subunit 13 OS=Homo sapiens OX=9606 GN=PSMD13 PE=1 SV=2	0.763375	1.01241	0.819016	1.06692	1.16434	1.17394	0.762011	0.0522995	48	9
>sp	Q9P2B2	FPRP_HUMAN Prostaglandin F2 receptor negative regulator OS=Homo sapiens OX=9606 GN=PTGFRN PE=1 SV=2	0.856114	0.929657	0.809186	1.41916	1.02422	0.961663	0.762093	0.194837	48	11
>sp	P08754	GNAI3_HUMAN Guanine nucleotide-binding protein G(k) subunit alpha OS=Homo sapiens OX=9606 GN=GNAI3 PE=1 SV=3	1.07815	0.866538	0.653377	0.837211	1.23388	1.33085	0.7637	0.243205	53	5
>sp	O15371	EIF3D_HUMAN Eukaryotic translation initiation factor 3 subunit D OS=Homo sapiens OX=9606 GN=EIF3D PE=1 SV=1	0.78455	0.997978	0.815705	0.961003	1.0456	1.39516	0.763789	0.171049	55	7
>sp	Q15907	RB11B_HUMAN Ras-related protein Rab-11B OS=Homo sapiens OX=9606 GN=RAB11B PE=1 SV=4	0.336365	1.18425	1.07786	1.20329	0.785098	1.41314	0.763916	0.460891	25	1
>sp	P29144	TPP2_HUMAN Tripeptidyl-peptidase 2 OS=Homo sapiens OX=9606 GN=TPP2 PE=1 SV=4	0.953346	0.915972	0.729884	1.23039	1.18899	0.981418	0.764292	0.0618954	86	20
>sp	Q15818	NPTX1_HUMAN Neuronal pentraxin-1 OS=Homo sapiens OX=9606 GN=NPTX1 PE=2 SV=2	0.875482	0.786065	0.938107	1.83638	0.530169	1.0338	0.764526	0.524163	12	1
>sp	Q8IWS0	PHF6_HUMAN PHD finger protein 6 OS=Homo sapiens OX=9606 GN=PHF6 PE=1 SV=1	0.93622	0.90041	0.763433	0.666106	1.33771	1.39612	0.764739	0.373201	19	3
>sp	Q8WUH2	TGFA1_HUMAN Transforming growth factor-beta receptor-associated protein 1 OS=Homo sapiens OX=9606 GN=TGFBRAP1 PE=1 SV=1	1.06889	0.795664	0.736233	1.15044	1.06852	1.18026	0.765114	0.11033	16	2
>sp	Q9NWT1	PK1IP_HUMAN p21-activated protein kinase-interacting protein 1 OS=Homo sapiens OX=9606 GN=PAK1IP1 PE=1 SV=2	1.03165	0.685277	0.886298	0.448416	1.0523	1.89606	0.76638	0.596731	17	1
>sp	Q96J84	KIRR1_HUMAN Kin of IRRE-like protein 1 OS=Homo sapiens OX=9606 GN=KIRREL1 PE=1 SV=2	0.948957	0.918651	0.735751	1.10435	1.4191	0.873188	0.766451	0.23132	14	1
>sp	Q96J42	TXD15_HUMAN Thioredoxin domain-containing protein 15 OS=Homo sapiens OX=9606 GN=TXNDC15 PE=1 SV=1	1.1046	0.719778	0.779063	1.76401	0.717156	0.915387	0.766496	0.505582	5	1
>sp	Q9Y250	LZTS1_HUMAN Leucine zipper putative tumor suppressor 1 OS=Homo sapiens OX=9606 GN=LZTS1 PE=1 SV=3	0.316484	0.225475	2.06188	1.65501	0.935361	0.805795	0.7667	0.715358	21	1
>sp	Q8TF65	GIPC2_HUMAN PDZ domain-containing protein GIPC2 OS=Homo sapiens OX=9606 GN=GIPC2 PE=1 SV=1	0.837547	0.885301	0.882188	1.6054	0.893727	0.895833	0.767323	0.32952	10	1
>sp	O75787	RENR_HUMAN Renin receptor OS=Homo sapiens OX=9606 GN=ATP6AP2 PE=1 SV=2	0.978601	0.71099	0.916058	1.10758	0.93373	1.35304	0.767643	0.156865	12	1
>sp	P48643	TCPE_HUMAN T-complex protein 1 subunit epsilon OS=Homo sapiens OX=9606 GN=CCT5 PE=1 SV=1	0.860306	0.927952	0.818508	1.02557	1.1558	1.21186	0.768225	0.0229384	90	11
>sp	O00231	PSD11_HUMAN 26S proteasome non-ATPase regulatory subunit 11 OS=Homo sapiens OX=9606 GN=PSMD11 PE=1 SV=3	0.745643	0.917131	0.944775	1.0911	1.209	1.09235	0.768633	0.0314552	42	8
>sp	P23229	ITA6_HUMAN Integrin alpha-6 OS=Homo sapiens OX=9606 GN=ITGA6 PE=1 SV=5	0.870561	0.914561	0.825336	1.34625	1.11285	0.93044	0.770151	0.158516	73	13
>sp	Q9NVJ2	ARL8B_HUMAN ADP-ribosylation factor-like protein 8B OS=Homo sapiens OX=9606 GN=ARL8B PE=1 SV=1	1.04912	1.06315	0.498223	0.86811	1.24606	1.27533	0.770172	0.32417	33	1
>sp	Q2NL82	TSR1_HUMAN Pre-rRNA-processing protein TSR1 homolog OS=Homo sapiens OX=9606 GN=TSR1 PE=1 SV=1	0.927088	0.824571	0.859035	1.45166	0.889051	1.04859	0.770274	0.259227	28	2
>sp	P78346	RPP30_HUMAN Ribonuclease P protein subunit p30 OS=Homo sapiens OX=9606 GN=RPP30 PE=1 SV=1	0.697938	0.740494	1.17312	1.47679	0.751255	1.1604	0.770724	0.379317	17	1
>sp	Q96P47	AGAP3_HUMAN Arf-GAP with GTPase, ANK repeat and PH domain-containing protein 3 OS=Homo sapiens OX=9606 GN=AGAP3 PE=1 SV=2	0.667234	1.07771	0.866639	1.26635	1.26364	0.858426	0.77074	0.224946	13	3
>sp	Q14152	EIF3A_HUMAN Eukaryotic translation initiation factor 3 subunit A OS=Homo sapiens OX=9606 GN=EIF3A PE=1 SV=1	0.744758	0.902722	0.964122	1.04538	1.04817	1.29485	0.770748	0.0733101	151	17
>sp	O94927	HAUS5_HUMAN HAUS augmin-like complex subunit 5 OS=Homo sapiens OX=9606 GN=HAUS5 PE=1 SV=2	0.897636	0.801068	0.913393	1.21002	0.873704	1.30418	0.771007	0.179882	14	1
>sp	P08865	RSSA_HUMAN 40S ribosomal protein SA OS=Homo sapiens OX=9606 GN=RPSA PE=1 SV=4	0.860825	0.637475	1.11432	1.21228	0.834807	1.34029	0.771279	0.276684	67	7
>sp	P62424	RL7A_HUMAN 60S ribosomal protein L7a OS=Homo sapiens OX=9606 GN=RPL7A PE=1 SV=2	0.813195	0.701112	1.09841	1.41332	0.868221	1.10575	0.771329	0.265645	56	1
>sp	Q6P1M3	L2GL2_HUMAN Lethal(2) giant larvae protein homolog 2 OS=Homo sapiens OX=9606 GN=LLGL2 PE=1 SV=2	0.790248	1.03276	0.789759	1.41071	1.14014	0.836382	0.771356	0.259267	35	1
>sp	P62701	RS4X_HUMAN 40S ribosomal protein S4, X isoform OS=Homo sapiens OX=9606 GN=RPS4X PE=1 SV=2	0.896902	0.662193	1.05397	1.24033	0.908719	1.23789	0.771511	0.178798	61	3
>sp	O00299	CLIC1_HUMAN Chloride intracellular channel protein 1 OS=Homo sapiens OX=9606 GN=CLIC1 PE=1 SV=4	0.842722	0.808688	0.962345	1.4451	0.976331	0.964817	0.771874	0.240676	31	3
>sp	Q8WXA3	RUFY2_HUMAN RUN and FYVE domain-containing protein 2 OS=Homo sapiens OX=9606 GN=RUFY2 PE=1 SV=3	0.56728	0.803635	1.24294	1.36882	0.784848	1.23248	0.771929	0.387242	11	1
>sp	P40227	TCPZ_HUMAN T-complex protein 1 subunit zeta OS=Homo sapiens OX=9606 GN=CCT6A PE=1 SV=3	0.75924	0.95123	0.904642	1.27928	1.04175	1.06387	0.772584	0.058576	66	11
>sp	Q13200	PSMD2_HUMAN 26S proteasome non-ATPase regulatory subunit 2 OS=Homo sapiens OX=9606 GN=PSMD2 PE=1 SV=3	0.743173	0.956709	0.915541	1.07119	1.18837	1.12502	0.772747	0.0400172	88	16
>sp	Q6NW29	RWDD4_HUMAN RWD domain-containing protein 4 OS=Homo sapiens OX=9606 GN=RWDD4 PE=1 SV=3	0.916407	0.642054	1.05793	1.14992	0.83721	1.39648	0.773255	0.280402	5	2
>sp	Q96T51	RUFY1_HUMAN RUN and FYVE domain-containing protein 1 OS=Homo sapiens OX=9606 GN=RUFY1 PE=1 SV=2	0.740471	0.957748	0.918358	1.28495	1.30725	0.791219	0.773352	0.265571	26	2
>sp	P25786	PSA1_HUMAN Proteasome subunit alpha type-1 OS=Homo sapiens OX=9606 GN=PSMA1 PE=1 SV=1	0.687721	0.909495	1.01951	1.21269	1.18931	0.981271	0.773432	0.109956	38	2
>sp	Q99832	TCPH_HUMAN T-complex protein 1 subunit eta OS=Homo sapiens OX=9606 GN=CCT7 PE=1 SV=2	0.863157	0.91709	0.836507	1.02283	1.13998	1.22044	0.773445	0.0325537	86	13
>sp	Q9NR46	SHLB2_HUMAN Endophilin-B2 OS=Homo sapiens OX=9606 GN=SH3GLB2 PE=1 SV=1	1.1433	0.810426	0.664601	1.24788	1.35731	0.776483	0.774271	0.329213	22	1
>sp	P17987	TCPA_HUMAN T-complex protein 1 subunit alpha OS=Homo sapiens OX=9606 GN=TCP1 PE=1 SV=1	0.85162	0.899172	0.867649	1.09318	1.13581	1.15257	0.77433	0.000464666	72	14
>sp	Q9UGR2	Z3H7B_HUMAN Zinc finger CCCH domain-containing protein 7B OS=Homo sapiens OX=9606 GN=ZC3H7B PE=1 SV=2	0.89185	0.667772	1.05928	1.28808	0.846585	1.24644	0.774569	0.235584	22	3
>sp	Q86YR5	GPSM1_HUMAN G-protein-signaling modulator 1 OS=Homo sapiens OX=9606 GN=GPSM1 PE=1 SV=2	0.68514	0.889416	1.04448	1.39647	1.07964	0.904863	0.77464	0.23247	23	1
>sp	Q99627	CSN8_HUMAN COP9 signalosome complex subunit 8 OS=Homo sapiens OX=9606 GN=COPS8 PE=1 SV=1	0.562806	0.684358	1.37227	1.06382	1.07117	1.24557	0.774849	0.421516	12	1
>sp	P08779	K1C16_HUMAN Keratin, type I cytoskeletal 16 OS=Homo sapiens OX=9606 GN=KRT16 PE=1 SV=4	1.45178	0.407204	0.760625	2.1441	0.835128	0.401166	0.774943	0.702387	58	1
>sp	Q9UIQ6	LCAP_HUMAN Leucyl-cystinyl aminopeptidase OS=Homo sapiens OX=9606 GN=LNPEP PE=1 SV=3	0.984028	0.887328	0.748344	0.990229	1.14212	1.24795	0.774991	0.0671561	44	6
>sp	O00423	EMAL1_HUMAN Echinoderm microtubule-associated protein-like 1 OS=Homo sapiens OX=9606 GN=EML1 PE=1 SV=3	0.761739	0.858419	0.99956	1.39739	0.896305	1.08659	0.774999	0.219202	21	1
>sp	Q5JVF3	PCID2_HUMAN PCI domain-containing protein 2 OS=Homo sapiens OX=9606 GN=PCID2 PE=1 SV=2	0.948895	0.815443	0.855744	0.885326	1.23295	1.26164	0.775191	0.162088	25	2
>sp	P53350	PLK1_HUMAN Serine/threonine-protein kinase PLK1 OS=Homo sapiens OX=9606 GN=PLK1 PE=1 SV=1	0.86591	0.788493	0.965915	1.12975	0.914176	1.33576	0.775315	0.161711	37	5
>sp	P61247	RS3A_HUMAN 40S ribosomal protein S3a OS=Homo sapiens OX=9606 GN=RPS3A PE=1 SV=2	0.862303	0.725395	1.03373	1.29374	0.853343	1.23149	0.775897	0.210154	64	5
>sp	O14964	HGS_HUMAN Hepatocyte growth factor-regulated tyrosine kinase substrate OS=Homo sapiens OX=9606 GN=HGS PE=1 SV=1	1.11288	0.80746	0.701445	0.967237	1.14437	1.26661	0.776086	0.178022	34	1
>sp	Q9BTY7	HGH1_HUMAN Protein HGH1 homolog OS=Homo sapiens OX=9606 GN=HGH1 PE=1 SV=1	0.749902	0.956225	0.917495	1.07903	1.33601	0.961344	0.777052	0.138334	18	1
>sp	Q6NVY1	HIBCH_HUMAN 3-hydroxyisobutyryl-CoA hydrolase, mitochondrial OS=Homo sapiens OX=9606 GN=HIBCH PE=1 SV=2	0.825861	0.964527	0.833663	1.17687	1.28909	0.909983	0.777278	0.143206	40	1
>sp	Q9BUF5	TBB6_HUMAN Tubulin beta-6 chain OS=Homo sapiens OX=9606 GN=TUBB6 PE=1 SV=1	1.15299	0.805678	0.665947	1.31383	0.772073	1.28948	0.777575	0.336989	193	1
>sp	Q5K4L6	S27A3_HUMAN Solute carrier family 27 member 3 OS=Homo sapiens OX=9606 GN=SLC27A3 PE=2 SV=4	0.87907	0.853141	0.892437	1.59512	0.984036	0.7962	0.777593	0.358563	20	1
>sp	Q08722	CD47_HUMAN Leukocyte surface antigen CD47 OS=Homo sapiens OX=9606 GN=CD47 PE=1 SV=1	0.899245	0.907121	0.818782	1.23442	1.1878	0.952633	0.777856	0.0915939	5	3
>sp	Q99436	PSB7_HUMAN Proteasome subunit beta type-7 OS=Homo sapiens OX=9606 GN=PSMB7 PE=1 SV=1	0.707647	0.862151	1.05646	1.33604	1.11301	0.924689	0.778441	0.187198	24	2
>sp	P50990	TCPQ_HUMAN T-complex protein 1 subunit theta OS=Homo sapiens OX=9606 GN=CCT8 PE=1 SV=4	0.829256	0.945035	0.852071	1.15635	1.07896	1.13833	0.778496	0.00650983	89	12
>sp	O14744	ANM5_HUMAN Protein arginine N-methyltransferase 5 OS=Homo sapiens OX=9606 GN=PRMT5 PE=1 SV=4	0.797023	0.858608	0.971914	1.14067	1.1344	1.09738	0.779119	0.0329989	42	4
>sp	P33121	ACSL1_HUMAN Long-chain-fatty-acid--CoA ligase 1 OS=Homo sapiens OX=9606 GN=ACSL1 PE=1 SV=1	0.92155	0.870961	0.835068	1.19258	1.03143	1.1484	0.779137	0.0193624	168	7
>sp	O14657	TOR1B_HUMAN Torsin-1B OS=Homo sapiens OX=9606 GN=TOR1B PE=1 SV=2	0.994226	0.750168	0.883904	1.55675	0.665905	1.14905	0.779517	0.440135	12	1
>sp	P55039	DRG2_HUMAN Developmentally-regulated GTP-binding protein 2 OS=Homo sapiens OX=9606 GN=DRG2 PE=1 SV=1	0.427159	0.684618	1.51761	0.959772	0.884296	1.52654	0.780093	0.563963	19	1
>sp	P54819	KAD2_HUMAN Adenylate kinase 2, mitochondrial OS=Homo sapiens OX=9606 GN=AK2 PE=1 SV=2	0.752864	1.05751	0.819381	1.31998	1.47723	0.573038	0.780286	0.475325	55	1
>sp	Q14566	MCM6_HUMAN DNA replication licensing factor MCM6 OS=Homo sapiens OX=9606 GN=MCM6 PE=1 SV=1	0.460978	0.94446	1.22432	1.20822	1.00041	1.16161	0.780289	0.384991	60	8
>sp	Q8WXD5	GEMI6_HUMAN Gem-associated protein 6 OS=Homo sapiens OX=9606 GN=GEMIN6 PE=1 SV=1	0.816668	0.96088	0.852304	1.15591	1.02052	1.19372	0.780337	0.0237424	6	1
>sp	P21964	COMT_HUMAN Catechol O-methyltransferase OS=Homo sapiens OX=9606 GN=COMT PE=1 SV=2	1.01417	0.935889	0.680007	0.905131	1.22837	1.23644	0.780449	0.172801	43	4
>sp	P49368	TCPG_HUMAN T-complex protein 1 subunit gamma OS=Homo sapiens OX=9606 GN=CCT3 PE=1 SV=4	0.906692	0.987805	0.736022	0.842074	1.23085	1.29656	0.78069	0.220886	90	9
>sp	P16520	GBB3_HUMAN Guanine nucleotide-binding protein G(I)/G(S)/G(T) subunit beta-3 OS=Homo sapiens OX=9606 GN=GNB3 PE=1 SV=1	1.1338	1.02553	0.471201	0.341551	1.39947	1.62845	0.7807	0.619492	14	1
>sp	P21912	SDHB_HUMAN Succinate dehydrogenase [ubiquinone] iron-sulfur subunit, mitochondrial OS=Homo sapiens OX=9606 GN=SDHB PE=1 SV=3	0.920303	0.761833	0.948559	1.37662	1.5035	0.489187	0.780783	0.522724	59	1
>sp	Q9UBT2	SAE2_HUMAN SUMO-activating enzyme subunit 2 OS=Homo sapiens OX=9606 GN=UBA2 PE=1 SV=2	0.910677	0.879416	0.841805	0.879262	1.30029	1.18855	0.781419	0.126548	51	1
>sp	Q567U6	CCD93_HUMAN Coiled-coil domain-containing protein 93 OS=Homo sapiens OX=9606 GN=CCDC93 PE=1 SV=2	1.26444	1.0308	0.336667	1.85305	0.601573	0.913467	0.781425	0.630012	23	1
>sp	Q16576	RBBP7_HUMAN Histone-binding protein RBBP7 OS=Homo sapiens OX=9606 GN=RBBP7 PE=1 SV=1	0.766939	0.743929	1.12108	1.3245	1.01866	1.0249	0.781443	0.198722	30	2
>sp	P63173	RL38_HUMAN 60S ribosomal protein L38 OS=Homo sapiens OX=9606 GN=RPL38 PE=1 SV=2	1.05	0.583415	0.998621	1.2258	1.12597	1.0162	0.781492	0.233414	6	1
>sp	O94822	LTN1_HUMAN E3 ubiquitin-protein ligase listerin OS=Homo sapiens OX=9606 GN=LTN1 PE=1 SV=6	0.853628	0.828853	0.949644	1.28375	0.984299	1.09983	0.781539	0.0904569	26	5
>sp	O00303	EIF3F_HUMAN Eukaryotic translation initiation factor 3 subunit F OS=Homo sapiens OX=9606 GN=EIF3F PE=1 SV=1	0.687786	0.888408	1.05618	1.31931	0.864209	1.18411	0.781672	0.230729	27	6
>sp	P27105	STOM_HUMAN Erythrocyte band 7 integral membrane protein OS=Homo sapiens OX=9606 GN=STOM PE=1 SV=3	1.02674	0.870368	0.735383	1.35146	0.948773	1.06728	0.78173	0.177006	67	4
>sp	P41227	NAA10_HUMAN N-alpha-acetyltransferase 10 OS=Homo sapiens OX=9606 GN=NAA10 PE=1 SV=1	0.971211	0.608521	1.05364	1.2216	0.943409	1.20163	0.782197	0.220081	26	5
>sp	P84103	SRSF3_HUMAN Serine/arginine-rich splicing factor 3 OS=Homo sapiens OX=9606 GN=SRSF3 PE=1 SV=1	0.987441	0.742254	0.904925	0.801025	0.997245	1.56711	0.782859	0.402969	15	2
>sp	O75153	CLU_HUMAN Clustered mitochondria protein homolog OS=Homo sapiens OX=9606 GN=CLUH PE=1 SV=2	0.946904	0.673986	1.01402	1.26787	0.796106	1.30111	0.783012	0.287799	54	18
>sp	Q8N6M0	OTU6B_HUMAN Deubiquitinase OTUD6B OS=Homo sapiens OX=9606 GN=OTUD6B PE=1 SV=1	0.74338	0.846648	1.04496	1.20017	1.03995	1.12489	0.783057	0.0922584	8	2
>sp	Q16836	HCDH_HUMAN Hydroxyacyl-coenzyme A dehydrogenase, mitochondrial OS=Homo sapiens OX=9606 GN=HADH PE=1 SV=3	0.860168	0.94461	0.830311	1.33242	1.45793	0.574563	0.783108	0.430989	47	4
>sp	Q6WKZ4	RFIP1_HUMAN Rab11 family-interacting protein 1 OS=Homo sapiens OX=9606 GN=RAB11FIP1 PE=1 SV=3	0.900669	0.736009	0.998763	1.28541	1.03592	1.04324	0.783295	0.0965948	58	1
>sp	P55884	EIF3B_HUMAN Eukaryotic translation initiation factor 3 subunit B OS=Homo sapiens OX=9606 GN=EIF3B PE=1 SV=3	0.761939	0.949675	0.924207	0.94698	1.09565	1.32154	0.783496	0.142346	73	16
>sp	Q9C0H2	TTYH3_HUMAN Protein tweety homolog 3 OS=Homo sapiens OX=9606 GN=TTYH3 PE=1 SV=3	1.05093	0.863672	0.722298	1.31741	0.882365	1.16333	0.784067	0.208102	20	1
>sp	Q96BM9	ARL8A_HUMAN ADP-ribosylation factor-like protein 8A OS=Homo sapiens OX=9606 GN=ARL8A PE=1 SV=1	1.06496	1.06349	0.509306	0.862126	1.22651	1.2736	0.784524	0.352004	25	1
>sp	P50991	TCPD_HUMAN T-complex protein 1 subunit delta OS=Homo sapiens OX=9606 GN=CCT4 PE=1 SV=4	0.838496	0.936764	0.863641	1.07514	1.13059	1.15537	0.785131	0.00363497	82	14
>sp	P48556	PSMD8_HUMAN 26S proteasome non-ATPase regulatory subunit 8 OS=Homo sapiens OX=9606 GN=PSMD8 PE=1 SV=2	0.745109	0.924789	0.969476	1.01986	1.1727	1.16806	0.785382	0.052435	18	5
>sp	Q9NR28	DBLOH_HUMAN Diablo homolog, mitochondrial OS=Homo sapiens OX=9606 GN=DIABLO PE=1 SV=1	0.0920218	1.55494	0.992607	1.13833	1.77844	0.443658	0.785487	0.697457	16	1
>sp	Q9UQ80	PA2G4_HUMAN Proliferation-associated protein 2G4 OS=Homo sapiens OX=9606 GN=PA2G4 PE=1 SV=3	0.842073	0.750757	1.04777	1.15455	0.924997	1.27986	0.786031	0.155003	65	3
>sp	Q9NZD8	SPG21_HUMAN Maspardin OS=Homo sapiens OX=9606 GN=SPG21 PE=1 SV=1	0.728012	0.858085	1.05543	1.23232	0.877457	1.2487	0.786526	0.199639	16	2
>sp	Q659C4	LAR1B_HUMAN La-related protein 1B OS=Homo sapiens OX=9606 GN=LARP1B PE=1 SV=2	0.539983	0.617692	1.48415	2.00846	0.661791	0.687923	0.786687	0.682917	11	2
>sp	P49411	EFTU_HUMAN Elongation factor Tu, mitochondrial OS=Homo sapiens OX=9606 GN=TUFM PE=1 SV=2	0.806804	1.14397	0.691084	1.18318	1.68613	0.488819	0.786704	0.573771	86	5
>sp	O94826	TOM70_HUMAN Mitochondrial import receptor subunit TOM70 OS=Homo sapiens OX=9606 GN=TOMM70 PE=1 SV=1	0.771368	1.18261	0.687959	0.924219	1.64609	0.787753	0.786744	0.490513	57	3
>sp	P42892	ECE1_HUMAN Endothelin-converting enzyme 1 OS=Homo sapiens OX=9606 GN=ECE1 PE=1 SV=2	1.07893	0.75493	0.808447	1.40333	0.975142	0.979222	0.786941	0.249566	26	2
>sp	Q6PI48	SYDM_HUMAN Aspartate--tRNA ligase, mitochondrial OS=Homo sapiens OX=9606 GN=DARS2 PE=1 SV=1	0.7917	1.06964	0.781224	1.01212	1.74027	0.605042	0.78708	0.552599	39	3
>sp	O00232	PSD12_HUMAN 26S proteasome non-ATPase regulatory subunit 12 OS=Homo sapiens OX=9606 GN=PSMD12 PE=1 SV=3	0.738963	0.972506	0.932306	1.06687	1.1782	1.11116	0.787723	0.0634093	48	6
>sp	P40429	RL13A_HUMAN 60S ribosomal protein L13a OS=Homo sapiens OX=9606 GN=RPL13A PE=1 SV=2	0.99631	0.88453	0.764023	0.767606	1.15024	1.43729	0.788302	0.347983	28	2
>sp	P09211	GSTP1_HUMAN Glutathione S-transferase P OS=Homo sapiens OX=9606 GN=GSTP1 PE=1 SV=2	0.784353	0.885065	0.975483	1.04411	1.05638	1.2546	0.788323	0.0567338	63	3
>sp	P61088	UBE2N_HUMAN Ubiquitin-conjugating enzyme E2 N OS=Homo sapiens OX=9606 GN=UBE2N PE=1 SV=1	0.714466	0.8696	1.06179	0.919625	1.00339	1.43113	0.78883	0.28794	18	2
>sp	Q5T0N5	FBP1L_HUMAN Formin-binding protein 1-like OS=Homo sapiens OX=9606 GN=FNBP1L PE=1 SV=3	0.838729	0.916101	0.891091	1.52492	1.40585	0.423307	0.788867	0.536785	17	1
>sp	Q92542	NICA_HUMAN Nicastrin OS=Homo sapiens OX=9606 GN=NCSTN PE=1 SV=2	1.0073	0.842448	0.796719	1.456	1.06565	0.831886	0.789157	0.325003	21	6
>sp	Q8TEA8	DTD1_HUMAN D-aminoacyl-tRNA deacylase 1 OS=Homo sapiens OX=9606 GN=DTD1 PE=1 SV=2	0.741038	0.891805	1.01387	1.47123	1.04856	0.8335	0.789288	0.33908	6	1
>sp	Q9UPY3	DICER_HUMAN Endoribonuclease Dicer OS=Homo sapiens OX=9606 GN=DICER1 PE=1 SV=3	0.813012	0.827783	1.00677	1.13102	0.826565	1.39484	0.789746	0.287189	26	5
>sp	P11279	LAMP1_HUMAN Lysosome-associated membrane glycoprotein 1 OS=Homo sapiens OX=9606 GN=LAMP1 PE=1 SV=3	1.04809	0.818989	0.780717	1.68732	0.889692	0.77519	0.789866	0.503767	26	3
>sp	P62750	RL23A_HUMAN 60S ribosomal protein L23a OS=Homo sapiens OX=9606 GN=RPL23A PE=1 SV=1	0.778636	0.776731	1.09396	1.18125	1.02448	1.14494	0.790688	0.143648	19	1
>sp	P42025	ACTY_HUMAN Beta-centractin OS=Homo sapiens OX=9606 GN=ACTR1B PE=1 SV=1	0.855123	1.01239	0.781946	1.04126	1.05263	1.25665	0.790757	0.0747956	28	2
>sp	Q99460	PSMD1_HUMAN 26S proteasome non-ATPase regulatory subunit 1 OS=Homo sapiens OX=9606 GN=PSMD1 PE=1 SV=2	0.728073	0.897869	1.02445	1.29014	1.0904	0.969067	0.791254	0.140944	85	8
>sp	P21399	ACOC_HUMAN Cytoplasmic aconitate hydratase OS=Homo sapiens OX=9606 GN=ACO1 PE=1 SV=3	0.261869	0.398197	1.99094	2.61337	0.347607	0.388018	0.791583	0.816131	72	1
>sp	Q5VT66	MARC1_HUMAN Mitochondrial amidoxime-reducing component 1 OS=Homo sapiens OX=9606 GN=MARC1 PE=1 SV=1	1.02611	0.802621	0.822988	1.36527	0.939587	1.04343	0.791963	0.20777	21	3
>sp	P46781	RS9_HUMAN 40S ribosomal protein S9 OS=Homo sapiens OX=9606 GN=RPS9 PE=1 SV=3	0.926023	0.708594	1.01742	1.07156	0.865547	1.41085	0.792135	0.290442	37	5
>sp	P59998	ARPC4_HUMAN Actin-related protein 2/3 complex subunit 4 OS=Homo sapiens OX=9606 GN=ARPC4 PE=1 SV=3	0.963282	0.717447	0.972023	1.54869	0.735981	1.06258	0.792517	0.4358	17	1
>sp	Q8N6R0	MET13_HUMAN Methyltransferase-like protein 13 OS=Homo sapiens OX=9606 GN=METTL13 PE=1 SV=1	0.868373	0.746791	1.03911	1.37251	0.872515	1.1007	0.793334	0.256578	23	4
>sp	Q9GZS1	RPA49_HUMAN DNA-directed RNA polymerase I subunit RPA49 OS=Homo sapiens OX=9606 GN=POLR1E PE=1 SV=3	0.831474	0.674004	1.14893	1.29614	0.745822	1.30362	0.793406	0.379941	10	3
>sp	P50395	GDIB_HUMAN Rab GDP dissociation inhibitor beta OS=Homo sapiens OX=9606 GN=GDI2 PE=1 SV=2	0.800227	0.844841	1.00944	1.10871	0.991844	1.24494	0.793457	0.0775451	98	5
>sp	Q03701	CEBPZ_HUMAN CCAAT/enhancer-binding protein zeta OS=Homo sapiens OX=9606 GN=CEBPZ PE=1 SV=3	0.877353	0.937059	0.840158	1.33357	0.849727	1.16214	0.793491	0.242795	39	2
>sp	P60228	EIF3E_HUMAN Eukaryotic translation initiation factor 3 subunit E OS=Homo sapiens OX=9606 GN=EIF3E PE=1 SV=1	0.754505	0.927301	0.973243	1.04307	1.03319	1.2687	0.793748	0.0879972	62	8
>sp	O75935	DCTN3_HUMAN Dynactin subunit 3 OS=Homo sapiens OX=9606 GN=DCTN3 PE=1 SV=1	0.735622	0.924074	0.99538	1.0759	1.05387	1.21516	0.793763	0.077994	8	3
>sp	Q9UHL4	DPP2_HUMAN Dipeptidyl peptidase 2 OS=Homo sapiens OX=9606 GN=DPP7 PE=1 SV=3	1.0297	0.915566	0.709927	1.32531	1.01569	1.00381	0.793826	0.178904	22	6
>sp	Q9BXS5	AP1M1_HUMAN AP-1 complex subunit mu-1 OS=Homo sapiens OX=9606 GN=AP1M1 PE=1 SV=3	0.892765	0.820853	0.941691	1.15729	1.02088	1.16653	0.793888	0.0201369	33	5
>sp	P23396	RS3_HUMAN 40S ribosomal protein S3 OS=Homo sapiens OX=9606 GN=RPS3 PE=1 SV=2	0.889285	0.686195	1.08024	1.14431	0.843592	1.35638	0.794108	0.291843	68	7
>sp	Q13017	RHG05_HUMAN Rho GTPase-activating protein 5 OS=Homo sapiens OX=9606 GN=ARHGAP5 PE=1 SV=2	1.03628	0.89701	0.725572	1.23845	0.973443	1.12924	0.795794	0.128523	28	1
>sp	Q13371	PHLP_HUMAN Phosducin-like protein OS=Homo sapiens OX=9606 GN=PDCL PE=1 SV=3	0.743772	0.922825	0.993262	1.21882	0.9397	1.18162	0.796331	0.121237	3	1
>sp	Q9UHA4	LTOR3_HUMAN Ragulator complex protein LAMTOR3 OS=Homo sapiens OX=9606 GN=LAMTOR3 PE=1 SV=1	1.08213	0.802175	0.776075	1.10245	1.15407	1.0831	0.796612	0.141498	9	1
>sp	P21333	FLNA_HUMAN Filamin-A OS=Homo sapiens OX=9606 GN=FLNA PE=1 SV=4	0.986176	0.897444	0.777024	0.963384	1.26257	1.1134	0.796754	0.106554	375	55
>sp	P36578	RL4_HUMAN 60S ribosomal protein L4 OS=Homo sapiens OX=9606 GN=RPL4 PE=1 SV=5	0.85983	0.754417	1.04712	1.35988	0.861253	1.1175	0.797141	0.26377	110	5
>sp	P62195	PRS8_HUMAN 26S proteasome regulatory subunit 8 OS=Homo sapiens OX=9606 GN=PSMC5 PE=1 SV=1	0.758235	1.01833	0.884952	1.07014	1.19528	1.07307	0.797221	0.0752764	48	7
>sp	Q15758	AAAT_HUMAN Neutral amino acid transporter B(0) OS=Homo sapiens OX=9606 GN=SLC1A5 PE=1 SV=2	0.971315	0.983388	0.707629	1.25574	1.34065	0.741275	0.797662	0.360912	19	7
>sp	O43242	PSMD3_HUMAN 26S proteasome non-ATPase regulatory subunit 3 OS=Homo sapiens OX=9606 GN=PSMD3 PE=1 SV=2	0.750458	0.966178	0.945782	1.1739	1.11182	1.05187	0.797709	0.0622939	52	11
>sp	Q10567	AP1B1_HUMAN AP-1 complex subunit beta-1 OS=Homo sapiens OX=9606 GN=AP1B1 PE=1 SV=2	0.949662	0.849745	0.863569	0.904472	1.08699	1.34556	0.79801	0.216744	84	7
>sp	Q4G0F5	VP26B_HUMAN Vacuolar protein sorting-associated protein 26B OS=Homo sapiens OX=9606 GN=VPS26B PE=1 SV=2	0.79154	0.800398	1.07236	1.31442	0.92884	1.09245	0.798719	0.199716	19	2
>sp	Q92896	GSLG1_HUMAN Golgi apparatus protein 1 OS=Homo sapiens OX=9606 GN=GLG1 PE=1 SV=2	0.875352	0.83316	0.956742	0.925961	1.11196	1.29683	0.799237	0.162981	82	15
>sp	Q6UB35	C1TM_HUMAN Monofunctional C1-tetrahydrofolate synthase, mitochondrial OS=Homo sapiens OX=9606 GN=MTHFD1L PE=1 SV=1	0.755615	1.01904	0.89068	1.13231	1.67035	0.531996	0.799281	0.570697	39	8
>sp	P83731	RL24_HUMAN 60S ribosomal protein L24 OS=Homo sapiens OX=9606 GN=RPL24 PE=1 SV=1	1.08844	0.802243	0.774795	0.789362	1.14264	1.40252	0.799358	0.350697	18	1
>sp	P07602	SAP_HUMAN Prosaposin OS=Homo sapiens OX=9606 GN=PSAP PE=1 SV=2	1.33229	0.91527	0.418188	1.01563	1.41994	0.898681	0.799505	0.517501	57	1
>sp	O15116	LSM1_HUMAN U6 snRNA-associated Sm-like protein LSm1 OS=Homo sapiens OX=9606 GN=LSM1 PE=1 SV=1	0.703309	0.825179	1.13749	1.36754	0.949716	1.01676	0.799631	0.290636	5	1
>sp	Q92526	TCPW_HUMAN T-complex protein 1 subunit zeta-2 OS=Homo sapiens OX=9606 GN=CCT6B PE=1 SV=5	0.788217	0.950713	0.928589	1.21904	1.06391	1.04954	0.800461	0.0409636	14	1
>sp	O60506	HNRPQ_HUMAN Heterogeneous nuclear ribonucleoprotein Q OS=Homo sapiens OX=9606 GN=SYNCRIP PE=1 SV=2	0.895363	0.752963	1.01977	1.17701	0.963708	1.19119	0.80077	0.106591	73	10
>sp	Q92900	RENT1_HUMAN Regulator of nonsense transcripts 1 OS=Homo sapiens OX=9606 GN=UPF1 PE=1 SV=2	0.899311	0.891348	0.877717	1.08514	0.972381	1.2741	0.800924	0.0663897	69	23
>sp	P41091	IF2G_HUMAN Eukaryotic translation initiation factor 2 subunit 3 OS=Homo sapiens OX=9606 GN=EIF2S3 PE=1 SV=3	0.967111	0.959753	0.74166	0.692962	1.33637	1.30215	0.801003	0.405565	34	1
>sp	Q5VT25	MRCKA_HUMAN Serine/threonine-protein kinase MRCK alpha OS=Homo sapiens OX=9606 GN=CDC42BPA PE=1 SV=1	0.955065	0.796021	0.917769	1.12395	1.05718	1.15001	0.801183	0.0251731	31	1
>sp	P33991	MCM4_HUMAN DNA replication licensing factor MCM4 OS=Homo sapiens OX=9606 GN=MCM4 PE=1 SV=5	0.732878	0.919315	1.01711	1.18245	0.985493	1.16276	0.801424	0.107349	69	7
>sp	P18124	RL7_HUMAN 60S ribosomal protein L7 OS=Homo sapiens OX=9606 GN=RPL7 PE=1 SV=1	1.02051	0.927179	0.722635	0.625351	1.17768	1.52664	0.801976	0.496888	69	2
>sp	P30049	ATPD_HUMAN ATP synthase subunit delta, mitochondrial OS=Homo sapiens OX=9606 GN=ATP5F1D PE=1 SV=2	0.7397	1.34094	0.590469	0.998412	1.86942	0.461057	0.802401	0.671394	21	2
>sp	Q15181	IPYR_HUMAN Inorganic pyrophosphatase OS=Homo sapiens OX=9606 GN=PPA1 PE=1 SV=2	0.74734	0.878076	1.04585	1.12185	1.01309	1.1938	0.802486	0.110504	40	1
>sp	O43813	LANC1_HUMAN Glutathione S-transferase LANCL1 OS=Homo sapiens OX=9606 GN=LANCL1 PE=1 SV=1	0.836335	0.938038	0.896942	1.24053	1.19438	0.893771	0.802514	0.174625	25	2
>sp	Q16851	UGPA_HUMAN UTP--glucose-1-phosphate uridylyltransferase OS=Homo sapiens OX=9606 GN=UGP2 PE=1 SV=5	0.834944	0.71227	1.12564	1.37617	1.05735	0.893637	0.803347	0.310283	95	5
>sp	P14324	FPPS_HUMAN Farnesyl pyrophosphate synthase OS=Homo sapiens OX=9606 GN=FDPS PE=1 SV=4	0.722629	1.04471	0.905575	1.08811	1.21004	1.02894	0.803378	0.130147	21	1
>sp	Q96SB4	SRPK1_HUMAN SRSF protein kinase 1 OS=Homo sapiens OX=9606 GN=SRPK1 PE=1 SV=2	0.760272	0.849045	1.06408	1.19671	0.872662	1.25723	0.803644	0.224414	30	2
>sp	Q9H0E2	TOLIP_HUMAN Toll-interacting protein OS=Homo sapiens OX=9606 GN=TOLLIP PE=1 SV=1	0.81185	0.929204	0.93279	1.35816	1.03801	0.92999	0.803884	0.227514	14	5
>sp	Q6P1A2	MBOA5_HUMAN Lysophospholipid acyltransferase 5 OS=Homo sapiens OX=9606 GN=LPCAT3 PE=1 SV=1	1.01905	0.920242	0.736111	1.30708	1.01343	1.00409	0.804732	0.172338	17	1
>sp	P53004	BIEA_HUMAN Biliverdin reductase A OS=Homo sapiens OX=9606 GN=BLVRA PE=1 SV=2	0.711013	0.916381	1.04877	0.792522	1.02218	1.50914	0.805141	0.426269	24	1
>sp	P12110	CO6A2_HUMAN Collagen alpha-2(VI) chain OS=Homo sapiens OX=9606 GN=COL6A2 PE=1 SV=4	1.16962	0.935277	0.571303	1.41373	1.05068	0.859387	0.805161	0.41623	99	2
>sp	O75676	KS6A4_HUMAN Ribosomal protein S6 kinase alpha-4 OS=Homo sapiens OX=9606 GN=RPS6KA4 PE=1 SV=1	0.79183	0.662996	1.22239	1.42459	0.827087	1.0711	0.805715	0.424619	28	1
>sp	Q92796	DLG3_HUMAN Disks large homolog 3 OS=Homo sapiens OX=9606 GN=DLG3 PE=1 SV=2	0.855119	1.04802	0.774548	1.45914	0.9086	0.954579	0.805969	0.35398	12	1
>sp	Q9Y6C9	MTCH2_HUMAN Mitochondrial carrier homolog 2 OS=Homo sapiens OX=9606 GN=MTCH2 PE=1 SV=1	0.71606	1.13995	0.821681	0.824749	1.76855	0.729008	0.805972	0.594399	55	2
>sp	Q99497	PARK7_HUMAN Protein/nucleic acid deglycase DJ-1 OS=Homo sapiens OX=9606 GN=PARK7 PE=1 SV=2	0.692731	0.783438	1.20197	1.20839	0.911919	1.20156	0.806214	0.321547	46	1
>sp	Q5HYI8	RABL3_HUMAN Rab-like protein 3 OS=Homo sapiens OX=9606 GN=RABL3 PE=1 SV=1	0.862776	1.18615	0.629383	0.940971	1.22482	1.1559	0.806307	0.324066	12	2
>sp	Q9BQ70	TCF25_HUMAN Transcription factor 25 OS=Homo sapiens OX=9606 GN=TCF25 PE=1 SV=1	1.0136	0.87069	0.795417	1.13472	0.982129	1.20344	0.807071	0.0799535	17	4
>sp	P07355	ANXA2_HUMAN Annexin A2 OS=Homo sapiens OX=9606 GN=ANXA2 PE=1 SV=2	0.8342	1.11776	0.728544	1.32578	1.23239	0.761327	0.807503	0.375287	184	1
>sp	Q9P2D3	HTR5B_HUMAN HEAT repeat-containing protein 5B OS=Homo sapiens OX=9606 GN=HEATR5B PE=1 SV=2	0.832436	0.956022	0.892054	1.33793	1.18492	0.796645	0.807508	0.315929	45	1
>sp	P42785	PCP_HUMAN Lysosomal Pro-X carboxypeptidase OS=Homo sapiens OX=9606 GN=PRCP PE=1 SV=1	1.13559	0.812379	0.732863	1.25186	0.93335	1.13396	0.807681	0.244982	15	3
>sp	P55268	LAMB2_HUMAN Laminin subunit beta-2 OS=Homo sapiens OX=9606 GN=LAMB2 PE=1 SV=2	1.10682	0.768421	0.805819	1.39954	0.988696	0.930706	0.807805	0.314082	147	4
>sp	P62906	RL10A_HUMAN 60S ribosomal protein L10a OS=Homo sapiens OX=9606 GN=RPL10A PE=1 SV=2	1.02809	0.828519	0.824949	0.784348	1.10295	1.43114	0.808079	0.376672	50	3
>sp	P24539	AT5F1_HUMAN ATP synthase F(0) complex subunit B1, mitochondrial OS=Homo sapiens OX=9606 GN=ATP5PB PE=1 SV=2	0.758458	1.32064	0.603097	1.06568	1.71857	0.533558	0.808427	0.634073	57	2
>sp	P78371	TCPB_HUMAN T-complex protein 1 subunit beta OS=Homo sapiens OX=9606 GN=CCT2 PE=1 SV=4	0.84614	0.925032	0.911161	1.20507	1.07143	1.04117	0.808499	0.0345452	84	11
>sp	Q9BUL8	PDC10_HUMAN Programmed cell death protein 10 OS=Homo sapiens OX=9606 GN=PDCD10 PE=1 SV=1	0.865598	0.861041	0.95615	1.43861	0.932996	0.945607	0.808748	0.331057	16	4
>sp	Q02878	RL6_HUMAN 60S ribosomal protein L6 OS=Homo sapiens OX=9606 GN=RPL6 PE=1 SV=3	0.893141	0.784259	1.00579	1.23342	0.879917	1.20347	0.808968	0.198109	57	5
>sp	Q9BSD7	NTPCR_HUMAN Cancer-related nucleoside-triphosphatase OS=Homo sapiens OX=9606 GN=NTPCR PE=1 SV=1	0.787028	0.8626	1.03458	1.1964	1.0461	1.0733	0.809523	0.0837642	15	4
>sp	Q00577	PURA_HUMAN Transcriptional activator protein Pur-alpha OS=Homo sapiens OX=9606 GN=PURA PE=1 SV=2	0.966875	0.805339	0.912211	1.41903	0.965969	0.930579	0.809641	0.311592	23	3
>sp	P17661	DESM_HUMAN Desmin OS=Homo sapiens OX=9606 GN=DES PE=1 SV=3	1.05676	0.378646	1.24919	1.9111	0.65221	0.752102	0.809731	0.68895	58	1
>sp	O15145	ARPC3_HUMAN Actin-related protein 2/3 complex subunit 3 OS=Homo sapiens OX=9606 GN=ARPC3 PE=1 SV=3	0.956269	0.629533	1.09975	1.3124	0.800246	1.20181	0.810255	0.3727	22	2
>sp	P15880	RS2_HUMAN 40S ribosomal protein S2 OS=Homo sapiens OX=9606 GN=RPS2 PE=1 SV=2	0.940936	0.691748	1.05404	0.857394	0.890598	1.56528	0.810899	0.475014	53	7
>sp	Q13586	STIM1_HUMAN Stromal interaction molecule 1 OS=Homo sapiens OX=9606 GN=STIM1 PE=1 SV=3	0.879369	0.913697	0.894179	1.24734	1.05034	1.01508	0.811181	0.0460054	36	2
>sp	P51178	PLCD1_HUMAN 1-phosphatidylinositol 4,5-bisphosphate phosphodiesterase delta-1 OS=Homo sapiens OX=9606 GN=PLCD1 PE=1 SV=2	0.721868	1.15673	0.808649	1.28316	1.11254	0.917051	0.811184	0.28999	30	1
>sp	P49642	PRI1_HUMAN DNA primase small subunit OS=Homo sapiens OX=9606 GN=PRIM1 PE=1 SV=1	1.0072	0.89831	0.782396	1.20358	1.17334	0.935174	0.811541	0.128208	17	3
>sp	O14908	GIPC1_HUMAN PDZ domain-containing protein GIPC1 OS=Homo sapiens OX=9606 GN=GIPC1 PE=1 SV=2	0.880343	0.931396	0.876218	1.52991	0.841757	0.94038	0.811571	0.389188	25	1
>sp	O96011	PX11B_HUMAN Peroxisomal membrane protein 11B OS=Homo sapiens OX=9606 GN=PEX11B PE=1 SV=1	0.929251	0.744545	1.01424	1.58654	0.835859	0.889563	0.811612	0.486298	14	2
>sp	O15372	EIF3H_HUMAN Eukaryotic translation initiation factor 3 subunit H OS=Homo sapiens OX=9606 GN=EIF3H PE=1 SV=1	0.751875	0.956247	0.980427	0.979768	1.01885	1.31283	0.811895	0.188147	39	4
>sp	Q9Y383	LC7L2_HUMAN Putative RNA-binding protein Luc7-like 2 OS=Homo sapiens OX=9606 GN=LUC7L2 PE=1 SV=2	0.88737	0.979286	0.821968	0.855446	1.23975	1.21618	0.811935	0.231442	25	5
>sp	O00754	MA2B1_HUMAN Lysosomal alpha-mannosidase OS=Homo sapiens OX=9606 GN=MAN2B1 PE=1 SV=3	1.08838	0.869176	0.731193	1.18933	1.03577	1.08615	0.812003	0.173722	37	4
>sp	O76003	GLRX3_HUMAN Glutaredoxin-3 OS=Homo sapiens OX=9606 GN=GLRX3 PE=1 SV=2	0.634565	0.877874	1.17634	0.990507	1.34155	0.979161	0.812021	0.354995	30	2
>sp	Q14141	SEPT6_HUMAN Septin-6 OS=Homo sapiens OX=9606 GN=SEPT6 PE=1 SV=4	0.954566	0.764431	0.969793	1.20629	1.02887	1.07604	0.812026	0.0734966	28	3
>sp	Q9HBG4	VPP4_HUMAN V-type proton ATPase 116 kDa subunit a isoform 4 OS=Homo sapiens OX=9606 GN=ATP6V0A4 PE=1 SV=2	0.702126	0.952515	1.03441	0.992464	1.07929	1.23919	0.812172	0.175076	28	1
>sp	Q15750	TAB1_HUMAN TGF-beta-activated kinase 1 and MAP3K7-binding protein 1 OS=Homo sapiens OX=9606 GN=TAB1 PE=1 SV=1	0.596067	0.728364	1.36627	1.51949	1.01585	0.773959	0.813073	0.558913	23	1
>sp	O75821	EIF3G_HUMAN Eukaryotic translation initiation factor 3 subunit G OS=Homo sapiens OX=9606 GN=EIF3G PE=1 SV=2	0.728249	0.934407	1.02831	1.00117	1.03125	1.27661	0.813221	0.172924	34	5
>sp	Q9Y6G9	DC1L1_HUMAN Cytoplasmic dynein 1 light intermediate chain 1 OS=Homo sapiens OX=9606 GN=DYNC1LI1 PE=1 SV=3	0.923643	0.884253	0.88309	1.15591	0.908049	1.24505	0.813229	0.112753	40	7
>sp	P32969	RL9_HUMAN 60S ribosomal protein L9 OS=Homo sapiens OX=9606 GN=RPL9 PE=1 SV=1	0.81445	0.680619	1.19605	1.3045	0.842987	1.16139	0.813302	0.374927	63	3
>sp	P67809	YBOX1_HUMAN Nuclease-sensitive element-binding protein 1 OS=Homo sapiens OX=9606 GN=YBX1 PE=1 SV=3	0.778588	0.588458	1.32422	1.39115	0.795047	1.12253	0.813381	0.505107	33	3
>sp	Q8N1G4	LRC47_HUMAN Leucine-rich repeat-containing protein 47 OS=Homo sapiens OX=9606 GN=LRRC47 PE=1 SV=1	0.784467	0.949271	0.958156	1.02071	1.13119	1.1562	0.813727	0.0475699	50	8
>sp	Q9HAV0	GBB4_HUMAN Guanine nucleotide-binding protein subunit beta-4 OS=Homo sapiens OX=9606 GN=GNB4 PE=1 SV=3	1.0085	1.03272	0.65137	0.715681	1.16902	1.42271	0.814105	0.452566	61	2
>sp	P14174	MIF_HUMAN Macrophage migration inhibitory factor OS=Homo sapiens OX=9606 GN=MIF PE=1 SV=4	1.07547	0.697721	0.920001	0.665258	1.19012	1.45143	0.81444	0.485124	25	1
>sp	Q02750	MP2K1_HUMAN Dual specificity mitogen-activated protein kinase kinase 1 OS=Homo sapiens OX=9606 GN=MAP2K1 PE=1 SV=2	0.611151	1.0223	1.05989	0.895375	1.28675	1.12453	0.814521	0.329956	30	1
>sp	P12111	CO6A3_HUMAN Collagen alpha-3(VI) chain OS=Homo sapiens OX=9606 GN=COL6A3 PE=1 SV=5	0.760931	0.867127	1.06594	1.13679	1.1008	1.06841	0.814884	0.144337	289	3
>sp	Q9NSD9	SYFB_HUMAN Phenylalanine--tRNA ligase beta subunit OS=Homo sapiens OX=9606 GN=FARSB PE=1 SV=3	0.82535	0.815326	1.05339	1.11233	0.947956	1.24565	0.81492	0.154265	45	15
>sp	P62191	PRS4_HUMAN 26S proteasome regulatory subunit 4 OS=Homo sapiens OX=9606 GN=PSMC1 PE=1 SV=1	0.746203	1.00879	0.939092	1.03178	1.16051	1.11362	0.814929	0.104923	46	6
>sp	Q9HAU5	RENT2_HUMAN Regulator of nonsense transcripts 2 OS=Homo sapiens OX=9606 GN=UPF2 PE=1 SV=1	0.782258	1.0474	0.864465	0.984906	1.1186	1.20237	0.814951	0.116073	21	3
>sp	P50995	ANX11_HUMAN Annexin A11 OS=Homo sapiens OX=9606 GN=ANXA11 PE=1 SV=1	0.969986	0.831161	0.893449	1.2293	1.15849	0.917619	0.81521	0.151285	47	2
>sp	Q9NVP2	ASF1B_HUMAN Histone chaperone ASF1B OS=Homo sapiens OX=9606 GN=ASF1B PE=1 SV=1	0.765239	0.933485	0.996257	1.44505	0.734399	1.12557	0.81542	0.431313	6	1
>sp	Q02218	ODO1_HUMAN 2-oxoglutarate dehydrogenase, mitochondrial OS=Homo sapiens OX=9606 GN=OGDH PE=1 SV=3	0.765793	1.15841	0.770827	1.05526	1.56022	0.689485	0.815449	0.525824	104	1
>sp	Q9UEW8	STK39_HUMAN STE20/SPS1-related proline-alanine-rich protein kinase OS=Homo sapiens OX=9606 GN=STK39 PE=1 SV=3	0.651876	1.09103	0.952664	0.543209	1.40695	1.35427	0.815746	0.55988	20	1
>sp	Q04917	1433F_HUMAN 14-3-3 protein eta OS=Homo sapiens OX=9606 GN=YWHAH PE=1 SV=4	0.805098	0.933844	0.957683	0.909564	1.08358	1.31023	0.816324	0.216691	47	2
>sp	Q9P0T7	TMEM9_HUMAN Transmembrane protein 9 OS=Homo sapiens OX=9606 GN=TMEM9 PE=1 SV=1	0.811196	0.892134	0.993363	1.66186	0.777521	0.863922	0.816362	0.549103	6	1
>sp	P62937	PPIA_HUMAN Peptidyl-prolyl cis-trans isomerase A OS=Homo sapiens OX=9606 GN=PPIA PE=1 SV=2	0.732586	0.678581	1.28553	1.16527	0.824246	1.31378	0.816363	0.4541	76	2
>sp	P13489	RINI_HUMAN Ribonuclease inhibitor OS=Homo sapiens OX=9606 GN=RNH1 PE=1 SV=2	0.601482	1.13657	0.95899	1.26079	1.29631	0.745858	0.816551	0.443618	44	1
>sp	P15144	AMPN_HUMAN Aminopeptidase N OS=Homo sapiens OX=9606 GN=ANPEP PE=1 SV=4	0.91664	1.02224	0.758342	1.22027	1.3529	0.729606	0.816653	0.405296	413	1
>sp	O95302	FKBP9_HUMAN Peptidyl-prolyl cis-trans isomerase FKBP9 OS=Homo sapiens OX=9606 GN=FKBP9 PE=1 SV=2	1.04729	0.873635	0.776646	1.45778	0.828575	1.01608	0.816843	0.40038	28	6
>sp	P36776	LONM_HUMAN Lon protease homolog, mitochondrial OS=Homo sapiens OX=9606 GN=LONP1 PE=1 SV=2	0.869989	1.10689	0.720797	1.02996	1.86716	0.405203	0.816904	0.685727	67	3
>sp	Q9Y4W6	AFG32_HUMAN AFG3-like protein 2 OS=Homo sapiens OX=9606 GN=AFG3L2 PE=1 SV=2	0.731471	1.28827	0.678639	1.00706	1.7054	0.589156	0.81729	0.630118	56	2
>sp	P06733	ENOA_HUMAN Alpha-enolase OS=Homo sapiens OX=9606 GN=ENO1 PE=1 SV=2	0.795724	0.823142	1.08076	1.02142	0.872626	1.40632	0.817977	0.349992	171	9
>sp	Q9Y285	SYFA_HUMAN Phenylalanine--tRNA ligase alpha subunit OS=Homo sapiens OX=9606 GN=FARSA PE=1 SV=3	0.885015	0.835026	0.980679	1.09446	0.91227	1.29255	0.818579	0.203123	42	5
>sp	Q9UKV8	AGO2_HUMAN Protein argonaute-2 OS=Homo sapiens OX=9606 GN=AGO2 PE=1 SV=3	0.888762	0.83355	0.978702	1.19624	1.04027	1.06248	0.818741	0.0375583	40	4
>sp	P35998	PRS7_HUMAN 26S proteasome regulatory subunit 7 OS=Homo sapiens OX=9606 GN=PSMC2 PE=1 SV=3	0.726287	1.05181	0.925483	1.06059	1.14706	1.08878	0.820156	0.165336	50	11
>sp	O95248	MTMR5_HUMAN Myotubularin-related protein 5 OS=Homo sapiens OX=9606 GN=SBF1 PE=1 SV=4	0.849465	0.850655	1.00361	1.27687	0.95969	1.05971	0.820237	0.158336	30	5
>sp	Q9NPJ3	ACO13_HUMAN Acyl-coenzyme A thioesterase 13 OS=Homo sapiens OX=9606 GN=ACOT13 PE=1 SV=1	0.782319	1.06593	0.857865	1.06668	1.38932	0.83788	0.821558	0.357404	11	1
>sp	Q07020	RL18_HUMAN 60S ribosomal protein L18 OS=Homo sapiens OX=9606 GN=RPL18 PE=1 SV=2	0.955264	0.697308	1.05366	1.42467	0.940533	0.928566	0.821622	0.380449	28	3
>sp	Q7Z478	DHX29_HUMAN ATP-dependent RNA helicase DHX29 OS=Homo sapiens OX=9606 GN=DHX29 PE=1 SV=2	0.93694	0.839336	0.930956	0.862029	0.99848	1.43226	0.822175	0.373985	55	11
>sp	Q9Y2Q5	LTOR2_HUMAN Ragulator complex protein LAMTOR2 OS=Homo sapiens OX=9606 GN=LAMTOR2 PE=1 SV=1	0.974035	0.946903	0.786345	1.17691	1.07612	1.03969	0.822203	0.059232	18	1
>sp	Q0VDF9	HSP7E_HUMAN Heat shock 70 kDa protein 14 OS=Homo sapiens OX=9606 GN=HSPA14 PE=1 SV=1	0.873531	0.84589	0.987959	1.18785	0.914402	1.19036	0.822257	0.154527	32	10
>sp	O75534	CSDE1_HUMAN Cold shock domain-containing protein E1 OS=Homo sapiens OX=9606 GN=CSDE1 PE=1 SV=2	0.870906	0.739007	1.09791	1.14295	0.734321	1.4149	0.822503	0.447435	57	15
>sp	Q96DX4	RSPRY_HUMAN RING finger and SPRY domain-containing protein 1 OS=Homo sapiens OX=9606 GN=RSPRY1 PE=1 SV=1	0.910805	0.740522	1.05667	1.10051	1.06311	1.12838	0.822597	0.162066	2	1
>sp	P42765	THIM_HUMAN 3-ketoacyl-CoA thiolase, mitochondrial OS=Homo sapiens OX=9606 GN=ACAA2 PE=1 SV=2	0.859302	1.17938	0.669402	1.07648	1.63744	0.577993	0.822645	0.608743	118	2
>sp	Q92609	TBCD5_HUMAN TBC1 domain family member 5 OS=Homo sapiens OX=9606 GN=TBC1D5 PE=1 SV=1	0.816871	0.772201	1.1196	1.24226	1.05998	0.989089	0.822974	0.225499	28	4
>sp	Q9NRR4	RNC_HUMAN Ribonuclease 3 OS=Homo sapiens OX=9606 GN=DROSHA PE=1 SV=2	0.72819	0.736594	1.24456	1.64283	0.677233	0.970591	0.823344	0.598307	7	1
>sp	O43809	CPSF5_HUMAN Cleavage and polyadenylation specificity factor subunit 5 OS=Homo sapiens OX=9606 GN=NUDT21 PE=1 SV=1	0.731907	0.84411	1.13343	1.1903	0.921792	1.17846	0.823402	0.267298	21	3
>sp	P49736	MCM2_HUMAN DNA replication licensing factor MCM2 OS=Homo sapiens OX=9606 GN=MCM2 PE=1 SV=4	0.686221	0.895422	1.12804	1.19962	1.02711	1.06357	0.823535	0.266126	55	5
>sp	Q9BUI4	RPC3_HUMAN DNA-directed RNA polymerase III subunit RPC3 OS=Homo sapiens OX=9606 GN=POLR3C PE=1 SV=1	0.597856	1.20325	0.908598	1.1287	1.22289	0.938712	0.823543	0.394459	15	1
>sp	Q00796	DHSO_HUMAN Sorbitol dehydrogenase OS=Homo sapiens OX=9606 GN=SORD PE=1 SV=4	0.846139	0.670335	1.19371	1.45411	0.798133	1.03757	0.823809	0.477578	64	2
>sp	Q96L92	SNX27_HUMAN Sorting nexin-27 OS=Homo sapiens OX=9606 GN=SNX27 PE=1 SV=2	0.852822	0.566152	1.29132	1.43768	0.716842	1.13519	0.823872	0.550811	28	3
>sp	Q9Y371	SHLB1_HUMAN Endophilin-B1 OS=Homo sapiens OX=9606 GN=SH3GLB1 PE=1 SV=1	0.974882	0.836055	0.901114	1.21413	1.22699	0.846837	0.824846	0.259665	19	6
>sp	Q02790	FKBP4_HUMAN Peptidyl-prolyl cis-trans isomerase FKBP4 OS=Homo sapiens OX=9606 GN=FKBP4 PE=1 SV=3	0.81379	0.931878	0.967038	1.18458	1.00034	1.10237	0.82521	0.0545355	76	9
>sp	Q08380	LG3BP_HUMAN Galectin-3-binding protein OS=Homo sapiens OX=9606 GN=LGALS3BP PE=1 SV=1	1.09493	0.860488	0.757434	1.38316	0.906691	0.997297	0.825291	0.347557	64	8
>sp	O75964	ATP5L_HUMAN ATP synthase subunit g, mitochondrial OS=Homo sapiens OX=9606 GN=ATP5MG PE=1 SV=3	0.81004	1.27389	0.629058	0.834235	1.99127	0.461501	0.825368	0.729789	13	1
>sp	P17301	ITA2_HUMAN Integrin alpha-2 OS=Homo sapiens OX=9606 GN=ITGA2 PE=1 SV=1	0.893228	0.983372	0.837054	1.10838	1.14627	1.0317	0.825736	0.0267601	43	8
>sp	O15075	DCLK1_HUMAN Serine/threonine-protein kinase DCLK1 OS=Homo sapiens OX=9606 GN=DCLK1 PE=1 SV=2	0.760859	1.02485	0.92811	1.27716	1.10614	0.902885	0.825828	0.231507	49	4
>sp	P12081	SYHC_HUMAN Histidine--tRNA ligase, cytoplasmic OS=Homo sapiens OX=9606 GN=HARS PE=1 SV=2	0.871126	0.851763	0.990969	1.15664	0.918171	1.21133	0.825849	0.155994	43	8
>sp	Q96AA3	RFT1_HUMAN Protein RFT1 homolog OS=Homo sapiens OX=9606 GN=RFT1 PE=1 SV=1	0.995826	0.851266	0.867082	1.55893	0.821294	0.905605	0.826025	0.501376	2	1
>sp	P42684	ABL2_HUMAN Tyrosine-protein kinase ABL2 OS=Homo sapiens OX=9606 GN=ABL2 PE=1 SV=1	0.748645	1.12813	0.837785	1.44886	1.20662	0.629952	0.826241	0.532161	40	1
>sp	P05067	A4_HUMAN Amyloid-beta precursor protein OS=Homo sapiens OX=9606 GN=APP PE=1 SV=3	1.0976	0.76043	0.856969	0.96325	1.17373	1.14802	0.826486	0.19978	35	6
>sp	Q9UJK0	TSR3_HUMAN Ribosome biogenesis protein TSR3 homolog OS=Homo sapiens OX=9606 GN=TSR3 PE=1 SV=1	0.853556	0.795617	1.06614	1.64072	0.635833	1.00814	0.826657	0.589174	2	1
>sp	Q01968	OCRL_HUMAN Inositol polyphosphate 5-phosphatase OCRL-1 OS=Homo sapiens OX=9606 GN=OCRL PE=1 SV=3	0.817824	0.722441	1.17548	1.21975	0.893338	1.17117	0.826899	0.335726	21	3
>sp	P49768	PSN1_HUMAN Presenilin-1 OS=Homo sapiens OX=9606 GN=PSEN1 PE=1 SV=1	0.834166	1.02711	0.855281	1.39588	0.933457	0.95411	0.827348	0.339727	8	1
>sp	P23786	CPT2_HUMAN Carnitine O-palmitoyltransferase 2, mitochondrial OS=Homo sapiens OX=9606 GN=CPT2 PE=1 SV=2	1.75544	0.62059	0.340606	2.60039	0.440947	0.242025	0.827397	0.841326	67	1
>sp	Q15642	CIP4_HUMAN Cdc42-interacting protein 4 OS=Homo sapiens OX=9606 GN=TRIP10 PE=1 SV=3	0.904704	0.846804	0.965747	1.1903	0.969179	1.12327	0.827738	0.0833012	25	5
>sp	Q92859	NEO1_HUMAN Neogenin OS=Homo sapiens OX=9606 GN=NEO1 PE=1 SV=2	0.962001	0.627846	1.12763	1.40971	0.852405	1.02041	0.827863	0.442717	17	2
>sp	Q9UG63	ABCF2_HUMAN ATP-binding cassette sub-family F member 2 OS=Homo sapiens OX=9606 GN=ABCF2 PE=1 SV=2	1.07278	0.797303	0.847727	0.887754	1.01354	1.38089	0.828048	0.346118	39	6
>sp	Q15833	STXB2_HUMAN Syntaxin-binding protein 2 OS=Homo sapiens OX=9606 GN=STXBP2 PE=1 SV=2	0.819165	1.08405	0.814745	1.29992	0.98372	0.998399	0.82813	0.240907	42	3
>sp	P60174	TPIS_HUMAN Triosephosphate isomerase OS=Homo sapiens OX=9606 GN=TPI1 PE=1 SV=3	0.875646	0.963725	0.878748	0.805068	1.05353	1.42328	0.82822	0.405555	84	7
>sp	Q9Y251	HPSE_HUMAN Heparanase OS=Homo sapiens OX=9606 GN=HPSE PE=1 SV=2	1.03201	1.18129	0.505259	1.30457	1.24057	0.736308	0.828465	0.52979	6	2
>sp	Q15058	KIF14_HUMAN Kinesin-like protein KIF14 OS=Homo sapiens OX=9606 GN=KIF14 PE=1 SV=1	0.83203	0.991809	0.894965	1.37895	1.01859	0.883654	0.828601	0.332331	12	2
>sp	P62333	PRS10_HUMAN 26S proteasome regulatory subunit 10B OS=Homo sapiens OX=9606 GN=PSMC6 PE=1 SV=1	0.779261	0.99142	0.949236	1.04426	1.20721	1.02861	0.829222	0.0978677	40	6
>sp	Q8TBX8	PI42C_HUMAN Phosphatidylinositol 5-phosphate 4-kinase type-2 gamma OS=Homo sapiens OX=9606 GN=PIP4K2C PE=1 SV=3	0.789224	0.92074	1.01027	1.27948	0.869444	1.13085	0.829399	0.26204	16	3
>sp	Q9Y289	SC5A6_HUMAN Sodium-dependent multivitamin transporter OS=Homo sapiens OX=9606 GN=SLC5A6 PE=2 SV=2	1.07749	0.863229	0.780689	1.01027	1.11032	1.15801	0.830052	0.15873	8	1
>sp	Q6P1Q9	MET2B_HUMAN Methyltransferase-like protein 2B OS=Homo sapiens OX=9606 GN=METTL2B PE=1 SV=3	0.764165	0.80224	1.15537	1.53332	0.711725	1.03318	0.830257	0.540614	8	1
>sp	Q02153	GCYB1_HUMAN Guanylate cyclase soluble subunit beta-1 OS=Homo sapiens OX=9606 GN=GUCY1B1 PE=1 SV=1	0.8034	1.07477	0.844332	1.12257	1.03654	1.11838	0.830666	0.149967	16	1
>sp	P61221	ABCE1_HUMAN ATP-binding cassette sub-family E member 1 OS=Homo sapiens OX=9606 GN=ABCE1 PE=1 SV=1	0.86588	0.860114	0.997187	0.989735	0.983974	1.30311	0.831043	0.2155	51	10
>sp	P26639	SYTC_HUMAN Threonine--tRNA ligase, cytoplasmic OS=Homo sapiens OX=9606 GN=TARS PE=1 SV=3	0.850497	1.00842	0.864485	0.883845	1.2125	1.18026	0.831167	0.214142	70	6
>sp	P28331	NDUS1_HUMAN NADH-ubiquinone oxidoreductase 75 kDa subunit, mitochondrial OS=Homo sapiens OX=9606 GN=NDUFS1 PE=1 SV=3	0.769113	1.33009	0.624219	1.20718	1.44575	0.623647	0.831179	0.601809	83	3
>sp	Q9NUQ7	UFSP2_HUMAN Ufm1-specific protease 2 OS=Homo sapiens OX=9606 GN=UFSP2 PE=1 SV=3	1.11974	0.749162	0.854727	1.19644	1.03523	1.04471	0.831295	0.23254	32	1
>sp	P05198	IF2A_HUMAN Eukaryotic translation initiation factor 2 subunit 1 OS=Homo sapiens OX=9606 GN=EIF2S1 PE=1 SV=3	0.878307	0.986277	0.859336	1.01284	1.09309	1.17015	0.831457	0.0387236	46	7
>sp	P05388	RLA0_HUMAN 60S acidic ribosomal protein P0 OS=Homo sapiens OX=9606 GN=RPLP0 PE=1 SV=1	0.876919	0.785192	1.06293	1.23599	0.895131	1.14384	0.832083	0.236056	89	2
>sp	Q14203	DCTN1_HUMAN Dynactin subunit 1 OS=Homo sapiens OX=9606 GN=DCTN1 PE=1 SV=3	0.818911	0.910068	0.99662	1.12934	0.974987	1.17008	0.832397	0.0816165	89	12
>sp	Q9Y2Q3	GSTK1_HUMAN Glutathione S-transferase kappa 1 OS=Homo sapiens OX=9606 GN=GSTK1 PE=1 SV=3	1.05438	0.830487	0.840961	1.35976	0.800585	1.11382	0.832525	0.384219	29	1
>sp	P28838	AMPL_HUMAN Cytosol aminopeptidase OS=Homo sapiens OX=9606 GN=LAP3 PE=1 SV=3	0.77779	1.02773	0.920388	0.968332	1.31167	0.994098	0.832567	0.249058	73	4
>sp	P07099	HYEP_HUMAN Epoxide hydrolase 1 OS=Homo sapiens OX=9606 GN=EPHX1 PE=1 SV=1	0.987553	0.957335	0.781063	1.28534	0.996811	0.991899	0.832593	0.202199	236	5
>sp	P12277	KCRB_HUMAN Creatine kinase B-type OS=Homo sapiens OX=9606 GN=CKB PE=1 SV=1	0.73633	0.919892	1.0698	1.12455	0.977909	1.17152	0.832635	0.195459	112	4
>sp	Q6NZY4	ZCHC8_HUMAN Zinc finger CCHC domain-containing protein 8 OS=Homo sapiens OX=9606 GN=ZCCHC8 PE=1 SV=2	0.78775	0.965878	0.973644	1.2046	0.951213	1.11691	0.833332	0.133812	31	3
>sp	O15228	GNPAT_HUMAN Dihydroxyacetone phosphate acyltransferase OS=Homo sapiens OX=9606 GN=GNPAT PE=1 SV=1	0.952439	0.947193	0.827751	1.24356	0.983412	1.04564	0.833395	0.131766	33	6
>sp	Q8TAV4	STML3_HUMAN Stomatin-like protein 3 OS=Homo sapiens OX=9606 GN=STOML3 PE=2 SV=1	1.04474	0.856268	0.82662	1.66129	0.773377	0.837706	0.833533	0.593952	3	1
>sp	P30825	CTR1_HUMAN High affinity cationic amino acid transporter 1 OS=Homo sapiens OX=9606 GN=SLC7A1 PE=1 SV=1	1.09049	0.94146	0.6961	0.589174	1.61196	1.07082	0.833768	0.613152	12	2
>sp	Q13595	TRA2A_HUMAN Transformer-2 protein homolog alpha OS=Homo sapiens OX=9606 GN=TRA2A PE=1 SV=1	0.783162	0.545942	1.39962	1.36283	0.779628	1.12882	0.834148	0.590334	12	2
>sp	Q9GZQ3	COMD5_HUMAN COMM domain-containing protein 5 OS=Homo sapiens OX=9606 GN=COMMD5 PE=1 SV=1	1.19204	0.958882	0.578706	0.425695	1.25423	1.59045	0.834655	0.675097	5	1
>sp	Q6P158	DHX57_HUMAN Putative ATP-dependent RNA helicase DHX57 OS=Homo sapiens OX=9606 GN=DHX57 PE=1 SV=2	0.780563	0.890348	1.05879	1.38334	0.90575	0.981203	0.834697	0.362034	24	4
>sp	P26196	DDX6_HUMAN Probable ATP-dependent RNA helicase DDX6 OS=Homo sapiens OX=9606 GN=DDX6 PE=1 SV=2	0.859521	0.926157	0.94428	1.15504	0.946478	1.16853	0.834839	0.116681	46	6
>sp	O60637	TSN3_HUMAN Tetraspanin-3 OS=Homo sapiens OX=9606 GN=TSPAN3 PE=2 SV=1	1.0563	0.834776	0.838886	1.27838	0.918633	1.07302	0.834842	0.238011	4	1
>sp	P60900	PSA6_HUMAN Proteasome subunit alpha type-6 OS=Homo sapiens OX=9606 GN=PSMA6 PE=1 SV=1	0.739161	0.883876	1.10708	1.2192	1.04972	1.00096	0.834929	0.239305	33	6
>sp	Q96G01	BICD1_HUMAN Protein bicaudal D homolog 1 OS=Homo sapiens OX=9606 GN=BICD1 PE=1 SV=3	0.845493	0.894514	0.991116	1.71272	0.821153	0.735006	0.835493	0.600255	5	1
>sp	O14818	PSA7_HUMAN Proteasome subunit alpha type-7 OS=Homo sapiens OX=9606 GN=PSMA7 PE=1 SV=1	0.718625	0.943484	1.06921	1.1859	1.03763	1.04515	0.835605	0.217005	24	3
>sp	Q16799	RTN1_HUMAN Reticulon-1 OS=Homo sapiens OX=9606 GN=RTN1 PE=1 SV=1	1.0141	0.890433	0.827391	0.992909	1.11541	1.15976	0.835943	0.0740775	28	2
>sp	Q9BX67	JAM3_HUMAN Junctional adhesion molecule C OS=Homo sapiens OX=9606 GN=JAM3 PE=1 SV=1	0.963559	0.94027	0.828684	1.26838	1.1026	0.896501	0.836274	0.233833	7	3
>sp	P15311	EZRI_HUMAN Ezrin OS=Homo sapiens OX=9606 GN=EZR PE=1 SV=4	0.889123	1.03357	0.811203	0.975743	1.22284	1.06752	0.83705	0.142699	133	8
>sp	Q9Y5Y5	PEX16_HUMAN Peroxisomal membrane protein PEX16 OS=Homo sapiens OX=9606 GN=PEX16 PE=1 SV=2	1.02829	0.845807	0.860171	1.38217	0.823462	1.0601	0.837258	0.392164	5	1
>sp	P55011	S12A2_HUMAN Solute carrier family 12 member 2 OS=Homo sapiens OX=9606 GN=SLC12A2 PE=1 SV=1	1.00941	0.897153	0.827943	1.22601	1.06952	0.969963	0.837394	0.132511	51	4
>sp	Q13620	CUL4B_HUMAN Cullin-4B OS=Homo sapiens OX=9606 GN=CUL4B PE=1 SV=4	0.760994	0.945232	1.02834	1.12703	1.16175	0.976658	0.837426	0.150305	46	5
>sp	Q9BRG1	VPS25_HUMAN Vacuolar protein-sorting-associated protein 25 OS=Homo sapiens OX=9606 GN=VPS25 PE=1 SV=1	0.90932	0.791115	1.03474	1.43876	0.853403	0.972664	0.837769	0.434678	14	1
>sp	O94903	PLPHP_HUMAN Pyridoxal phosphate homeostasis protein OS=Homo sapiens OX=9606 GN=PLPBP PE=1 SV=1	0.818771	0.883489	1.0331	1.24569	0.997098	1.02185	0.837877	0.160153	18	4
>sp	Q13823	NOG2_HUMAN Nucleolar GTP-binding protein 2 OS=Homo sapiens OX=9606 GN=GNL2 PE=1 SV=1	0.900995	0.595256	1.23913	1.32878	0.640235	1.2956	0.837889	0.57848	26	3
>sp	P17980	PRS6A_HUMAN 26S proteasome regulatory subunit 6A OS=Homo sapiens OX=9606 GN=PSMC3 PE=1 SV=3	0.68787	1.03666	1.01137	1.15009	1.11827	0.995743	0.838179	0.25408	64	4
>sp	Q9NZJ4	SACS_HUMAN Sacsin OS=Homo sapiens OX=9606 GN=SACS PE=1 SV=2	0.925093	0.757708	1.05347	1.10165	0.833691	1.32838	0.838388	0.363024	34	7
>sp	Q08752	PPID_HUMAN Peptidyl-prolyl cis-trans isomerase D OS=Homo sapiens OX=9606 GN=PPID PE=1 SV=3	0.897073	0.813001	1.02627	1.34488	0.871496	1.04728	0.838431	0.335833	30	6
>sp	Q9Y6E2	BZW2_HUMAN Basic leucine zipper and W2 domain-containing protein 2 OS=Homo sapiens OX=9606 GN=BZW2 PE=1 SV=1	0.788593	0.916414	1.03146	1.0646	0.986423	1.21251	0.838496	0.143035	31	5
>sp	Q6NUS6	TECT3_HUMAN Tectonic-3 OS=Homo sapiens OX=9606 GN=TCTN3 PE=1 SV=2	1.23293	0.741888	0.762249	0.990525	1.02385	1.24856	0.838835	0.402191	2	1
>sp	P62995	TRA2B_HUMAN Transformer-2 protein homolog beta OS=Homo sapiens OX=9606 GN=TRA2B PE=1 SV=1	1.02542	0.624088	1.08781	0.74689	1.10902	1.40676	0.838981	0.508402	20	2
>sp	P48426	PI42A_HUMAN Phosphatidylinositol 5-phosphate 4-kinase type-2 alpha OS=Homo sapiens OX=9606 GN=PIP4K2A PE=1 SV=2	0.670963	1.09293	0.973916	1.37339	1.08366	0.805143	0.839253	0.448213	15	2
>sp	P49770	EI2BB_HUMAN Translation initiation factor eIF-2B subunit beta OS=Homo sapiens OX=9606 GN=EIF2B2 PE=1 SV=3	0.955996	0.833218	0.948723	1.21911	0.988781	1.05417	0.839327	0.108777	14	2
>sp	O43776	SYNC_HUMAN Asparagine--tRNA ligase, cytoplasmic OS=Homo sapiens OX=9606 GN=NARS PE=1 SV=1	0.996458	0.993104	0.74876	1.10303	1.17331	0.985345	0.839544	0.162117	42	6
>sp	P09471	GNAO_HUMAN Guanine nucleotide-binding protein G(o) subunit alpha OS=Homo sapiens OX=9606 GN=GNAO1 PE=1 SV=4	0.820225	1.083	0.836358	1.20645	1.11057	0.943397	0.840256	0.205136	96	3
>sp	P55010	IF5_HUMAN Eukaryotic translation initiation factor 5 OS=Homo sapiens OX=9606 GN=EIF5 PE=1 SV=2	0.745964	0.922457	1.07175	0.996931	0.945249	1.31765	0.840586	0.314442	35	4
>sp	Q99575	POP1_HUMAN Ribonucleases P/MRP protein subunit POP1 OS=Homo sapiens OX=9606 GN=POP1 PE=1 SV=2	0.861335	0.752797	1.12608	1.15587	0.669859	1.43406	0.840608	0.538319	32	10
>sp	Q8NF91	SYNE1_HUMAN Nesprin-1 OS=Homo sapiens OX=9606 GN=SYNE1 PE=1 SV=4	0.84457	0.679578	1.21757	0.971002	0.74323	1.54405	0.841462	0.584664	90	1
>sp	P06493	CDK1_HUMAN Cyclin-dependent kinase 1 OS=Homo sapiens OX=9606 GN=CDK1 PE=1 SV=3	0.849846	0.854643	1.03724	1.55697	0.827747	0.873552	0.841468	0.545377	27	2
>sp	P51688	SPHM_HUMAN N-sulphoglucosamine sulphohydrolase OS=Homo sapiens OX=9606 GN=SGSH PE=1 SV=1	0.827306	0.733147	1.18222	1.2579	0.837042	1.16238	0.842001	0.410802	15	1
>sp	Q5TZA2	CROCC_HUMAN Rootletin OS=Homo sapiens OX=9606 GN=CROCC PE=1 SV=1	0.830122	0.923575	0.989172	1.26264	1.03644	0.958046	0.842112	0.193696	16	1
>sp	O75955	FLOT1_HUMAN Flotillin-1 OS=Homo sapiens OX=9606 GN=FLOT1 PE=1 SV=3	0.855712	1.09368	0.793537	1.29757	1.13671	0.822789	0.842149	0.370573	65	8
>sp	Q9H4L5	OSBL3_HUMAN Oxysterol-binding protein-related protein 3 OS=Homo sapiens OX=9606 GN=OSBPL3 PE=1 SV=1	0.985414	0.871487	0.886393	1.33242	0.887919	1.03637	0.842352	0.319456	69	1
>sp	Q9BTW9	TBCD_HUMAN Tubulin-specific chaperone D OS=Homo sapiens OX=9606 GN=TBCD PE=1 SV=2	0.808261	0.950182	0.984961	1.17253	1.22133	0.862734	0.842414	0.266974	48	4
>sp	P42285	MTREX_HUMAN Exosome RNA helicase MTR4 OS=Homo sapiens OX=9606 GN=MTREX PE=1 SV=3	0.773161	0.735657	1.23471	1.28742	0.783588	1.18546	0.842487	0.484723	58	4
>sp	Q14204	DYHC1_HUMAN Cytoplasmic dynein 1 heavy chain 1 OS=Homo sapiens OX=9606 GN=DYNC1H1 PE=1 SV=5	0.992834	0.887271	0.863868	1.12057	0.997797	1.13766	0.842736	0.0456271	515	72
>sp	P16435	NCPR_HUMAN NADPH--cytochrome P450 reductase OS=Homo sapiens OX=9606 GN=POR PE=1 SV=2	1.00684	0.937259	0.8009	1.21834	0.93304	1.10362	0.843316	0.179483	143	10
>sp	Q01518	CAP1_HUMAN Adenylyl cyclase-associated protein 1 OS=Homo sapiens OX=9606 GN=CAP1 PE=1 SV=5	0.796916	0.93021	1.01791	0.825088	1.16023	1.26964	0.843338	0.338241	79	3
>sp	P25787	PSA2_HUMAN Proteasome subunit alpha type-2 OS=Homo sapiens OX=9606 GN=PSMA2 PE=1 SV=2	0.78635	0.9017	1.05704	1.09602	1.05339	1.1055	0.843367	0.157852	25	2
>sp	P43304	GPDM_HUMAN Glycerol-3-phosphate dehydrogenase, mitochondrial OS=Homo sapiens OX=9606 GN=GPD2 PE=1 SV=3	0.705419	1.47812	0.561644	0.624201	1.84862	0.781992	0.843423	0.741897	57	2
>sp	Q9NUV9	GIMA4_HUMAN GTPase IMAP family member 4 OS=Homo sapiens OX=9606 GN=GIMAP4 PE=1 SV=1	1.02694	0.823336	0.895357	0.981736	0.798311	1.47432	0.843678	0.493917	21	1
>sp	Q8NB49	AT11C_HUMAN Phospholipid-transporting ATPase IG OS=Homo sapiens OX=9606 GN=ATP11C PE=1 SV=3	0.893061	0.955432	0.89775	1.14768	1.10128	1.0048	0.844022	0.0388715	31	8
>sp	O95453	PARN_HUMAN Poly(A)-specific ribonuclease PARN OS=Homo sapiens OX=9606 GN=PARN PE=1 SV=1	0.893907	0.653185	1.19952	0.999001	1.12449	1.12989	0.844233	0.39872	26	1
>sp	Q16555	DPYL2_HUMAN Dihydropyrimidinase-related protein 2 OS=Homo sapiens OX=9606 GN=DPYSL2 PE=1 SV=1	0.885765	0.871038	0.99007	1.05243	1.06471	1.13599	0.84438	0.0255018	104	5
>sp	Q05086	UBE3A_HUMAN Ubiquitin-protein ligase E3A OS=Homo sapiens OX=9606 GN=UBE3A PE=1 SV=4	0.907861	0.729676	1.10992	1.1254	0.857233	1.26991	0.844712	0.361413	34	3
>sp	P06756	ITAV_HUMAN Integrin alpha-V OS=Homo sapiens OX=9606 GN=ITGAV PE=1 SV=2	0.956152	0.925157	0.866255	1.17779	1.11741	0.957243	0.844771	0.110462	88	10
>sp	P62851	RS25_HUMAN 40S ribosomal protein S25 OS=Homo sapiens OX=9606 GN=RPS25 PE=1 SV=1	0.9484	0.651618	1.14762	1.17211	0.989172	1.09108	0.844815	0.366372	15	3
>sp	O95772	STR3N_HUMAN STARD3 N-terminal-like protein OS=Homo sapiens OX=9606 GN=STARD3NL PE=1 SV=1	0.85597	0.987634	0.904424	1.52434	0.885574	0.842062	0.845034	0.527364	3	1
>sp	P62166	NCS1_HUMAN Neuronal calcium sensor 1 OS=Homo sapiens OX=9606 GN=NCS1 PE=1 SV=2	0.834067	1.07042	0.844278	1.2725	1.15842	0.820311	0.845455	0.358256	10	5
>sp	Q9Y6M7	S4A7_HUMAN Sodium bicarbonate cotransporter 3 OS=Homo sapiens OX=9606 GN=SLC4A7 PE=1 SV=2	0.846439	1.10819	0.79416	1.09901	1.2257	0.926506	0.845464	0.268595	36	4
>sp	P04792	HSPB1_HUMAN Heat shock protein beta-1 OS=Homo sapiens OX=9606 GN=HSPB1 PE=1 SV=2	0.929763	0.897749	0.921702	1.26732	1.05677	0.926699	0.845707	0.168873	49	6
>sp	Q2M2I8	AAK1_HUMAN AP2-associated protein kinase 1 OS=Homo sapiens OX=9606 GN=AAK1 PE=1 SV=3	0.865987	0.977523	0.906023	1.17011	1.01616	1.06419	0.845889	0.0459536	28	1
>sp	Q9H4H8	FA83D_HUMAN Protein FAM83D OS=Homo sapiens OX=9606 GN=FAM83D PE=1 SV=3	0.887567	0.992883	0.869371	1.29998	0.919776	1.03043	0.846052	0.274832	9	3
>sp	P19367	HXK1_HUMAN Hexokinase-1 OS=Homo sapiens OX=9606 GN=HK1 PE=1 SV=3	0.641725	1.21851	0.889622	0.862229	1.67902	0.708898	0.84607	0.660087	67	8
>sp	Q969J3	BORC5_HUMAN BLOC-1-related complex subunit 5 OS=Homo sapiens OX=9606 GN=BORCS5 PE=1 SV=1	0.925161	0.835835	0.989094	1.38853	0.931161	0.930215	0.846205	0.390727	3	1
>sp	Q5JU69	TOR2A_HUMAN Torsin-2A OS=Homo sapiens OX=9606 GN=TOR2A PE=2 SV=1	0.842533	0.918976	0.988934	1.53632	0.807827	0.905407	0.846405	0.543858	8	1
>sp	Q53GS7	GLE1_HUMAN Nucleoporin GLE1 OS=Homo sapiens OX=9606 GN=GLE1 PE=1 SV=2	0.868479	0.751491	1.13051	1.45252	0.965548	0.831452	0.846428	0.499581	13	1
>sp	Q6IAA8	LTOR1_HUMAN Ragulator complex protein LAMTOR1 OS=Homo sapiens OX=9606 GN=LAMTOR1 PE=1 SV=2	0.963129	0.943417	0.844557	1.41186	0.959153	0.877882	0.84678	0.424317	19	2
>sp	Q14146	URB2_HUMAN Unhealthy ribosome biogenesis protein 2 homolog OS=Homo sapiens OX=9606 GN=URB2 PE=1 SV=2	0.761813	0.752139	1.23718	1.19161	0.803489	1.25377	0.846797	0.480676	27	1
>sp	Q96TC7	RMD3_HUMAN Regulator of microtubule dynamics protein 3 OS=Homo sapiens OX=9606 GN=RMDN3 PE=1 SV=2	0.797628	1.24169	0.712131	1.55097	1.17651	0.521072	0.846978	0.661009	21	1
>sp	Q96D46	NMD3_HUMAN 60S ribosomal export protein NMD3 OS=Homo sapiens OX=9606 GN=NMD3 PE=1 SV=1	0.935501	0.868294	0.947723	0.954843	0.899858	1.39378	0.847016	0.354208	22	4
>sp	P28066	PSA5_HUMAN Proteasome subunit alpha type-5 OS=Homo sapiens OX=9606 GN=PSMA5 PE=1 SV=3	0.717955	1.00406	1.03164	1.1507	1.06901	1.02663	0.848233	0.238028	28	4
>sp	P26373	RL13_HUMAN 60S ribosomal protein L13 OS=Homo sapiens OX=9606 GN=RPL13 PE=1 SV=4	1.00648	0.680066	1.06717	1.42086	1.00747	0.817965	0.848264	0.492724	34	2
>sp	P42345	MTOR_HUMAN Serine/threonine-protein kinase mTOR OS=Homo sapiens OX=9606 GN=MTOR PE=1 SV=1	0.868939	0.815673	1.06996	1.4486	0.889617	0.907202	0.848757	0.477751	103	7
>sp	P26640	SYVC_HUMAN Valine--tRNA ligase OS=Homo sapiens OX=9606 GN=VARS PE=1 SV=4	0.931024	0.950417	0.873179	1.14858	1.1078	0.988994	0.848782	0.0570665	89	21
>sp	P11413	G6PD_HUMAN Glucose-6-phosphate 1-dehydrogenase OS=Homo sapiens OX=9606 GN=G6PD PE=1 SV=4	0.9625	0.874665	0.917681	1.2549	0.962525	1.02772	0.84891	0.200271	60	4
>sp	Q9UNN8	EPCR_HUMAN Endothelial protein C receptor OS=Homo sapiens OX=9606 GN=PROCR PE=1 SV=1	0.837895	0.992588	0.924723	1.25911	0.989582	0.996102	0.849116	0.200618	8	2
>sp	Q09161	NCBP1_HUMAN Nuclear cap-binding protein subunit 1 OS=Homo sapiens OX=9606 GN=NCBP1 PE=1 SV=1	0.973919	0.847752	0.933746	0.782199	1.0171	1.44528	0.849236	0.490932	36	7
>sp	P62081	RS7_HUMAN 40S ribosomal protein S7 OS=Homo sapiens OX=9606 GN=RPS7 PE=1 SV=1	0.921549	0.730348	1.10356	1.1257	0.880031	1.23881	0.849262	0.341294	65	2
>sp	P61599	NAA20_HUMAN N-alpha-acetyltransferase 20 OS=Homo sapiens OX=9606 GN=NAA20 PE=1 SV=1	1.06149	0.812407	0.881882	0.861243	1.07525	1.30774	0.849439	0.349328	8	1
>sp	Q16650	TBR1_HUMAN T-box brain protein 1 OS=Homo sapiens OX=9606 GN=TBR1 PE=1 SV=1	0.849081	0.915002	0.991949	1.65692	0.899066	0.68798	0.849587	0.613143	2	1
>sp	Q8IXH7	NELFD_HUMAN Negative elongation factor C/D OS=Homo sapiens OX=9606 GN=NELFCD PE=1 SV=2	1.2298	0.983035	0.544095	0.612782	1.23336	1.39692	0.8501	0.63153	19	1
>sp	O75717	WDHD1_HUMAN WD repeat and HMG-box DNA-binding protein 1 OS=Homo sapiens OX=9606 GN=WDHD1 PE=1 SV=1	0.85656	1.01702	0.884035	1.05125	1.19513	0.995994	0.850492	0.107053	49	4
>sp	Q8ND83	SLAI1_HUMAN SLAIN motif-containing protein 1 OS=Homo sapiens OX=9606 GN=SLAIN1 PE=1 SV=3	0.727854	0.98969	1.04041	1.24971	0.859948	1.13239	0.850684	0.346242	6	1
>sp	P62879	GBB2_HUMAN Guanine nucleotide-binding protein G(I)/G(S)/G(T) subunit beta-2 OS=Homo sapiens OX=9606 GN=GNB2 PE=1 SV=3	1.0105	1.02731	0.720557	0.76152	1.18344	1.29667	0.850921	0.455273	65	1
>sp	P18084	ITB5_HUMAN Integrin beta-5 OS=Homo sapiens OX=9606 GN=ITGB5 PE=1 SV=1	0.862689	0.825794	1.07	1.23324	0.936129	1.07215	0.850987	0.233975	32	3
>sp	Q96KG9	SCYL1_HUMAN N-terminal kinase-like protein OS=Homo sapiens OX=9606 GN=SCYL1 PE=1 SV=1	0.885166	1.00186	0.871675	1.17347	1.01118	1.05665	0.851111	0.0661844	39	4
>sp	Q9Y4K4	M4K5_HUMAN Mitogen-activated protein kinase kinase kinase kinase 5 OS=Homo sapiens OX=9606 GN=MAP4K5 PE=1 SV=2	0.831892	0.895591	1.03191	1.22177	1.03296	0.985878	0.851504	0.16293	12	1
>sp	P18206	VINC_HUMAN Vinculin OS=Homo sapiens OX=9606 GN=VCL PE=1 SV=4	0.773724	0.996433	0.989401	1.09612	1.16545	0.978876	0.851599	0.159292	163	12
>sp	Q9Y597	KCTD3_HUMAN BTB/POZ domain-containing protein KCTD3 OS=Homo sapiens OX=9606 GN=KCTD3 PE=1 SV=2	1.00479	0.656708	1.09815	1.47739	0.842469	0.920499	0.85165	0.547099	47	1
>sp	P60866	RS20_HUMAN 40S ribosomal protein S20 OS=Homo sapiens OX=9606 GN=RPS20 PE=1 SV=1	1.06447	0.582099	1.11396	1.27872	0.976486	0.984275	0.852151	0.472429	7	2
>sp	O43172	PRP4_HUMAN U4/U6 small nuclear ribonucleoprotein Prp4 OS=Homo sapiens OX=9606 GN=PRPF4 PE=1 SV=2	0.934987	0.923956	0.901627	0.800138	1.05617	1.38312	0.852178	0.398375	30	8
>sp	Q6P6C2	ALKB5_HUMAN RNA demethylase ALKBH5 OS=Homo sapiens OX=9606 GN=ALKBH5 PE=1 SV=2	0.84938	1.04566	0.866116	0.649592	1.14238	1.44687	0.852514	0.568513	13	1
>sp	Q8N3U4	STAG2_HUMAN Cohesin subunit SA-2 OS=Homo sapiens OX=9606 GN=STAG2 PE=1 SV=3	0.931617	0.778277	1.0525	0.960934	1.01734	1.25933	0.853219	0.262359	45	1
>sp	E9PAV3	NACAM_HUMAN Nascent polypeptide-associated complex subunit alpha, muscle-specific form OS=Homo sapiens OX=9606 GN=NACA PE=1 SV=1	0.993706	0.495824	1.27287	1.03665	0.889407	1.31154	0.853227	0.582537	23	2
>sp	P37837	TALDO_HUMAN Transaldolase OS=Homo sapiens OX=9606 GN=TALDO1 PE=1 SV=2	0.742749	0.966219	1.05365	1.72787	0.953698	0.555812	0.853351	0.695492	36	2
>sp	Q6PGP7	TTC37_HUMAN Tetratricopeptide repeat protein 37 OS=Homo sapiens OX=9606 GN=TTC37 PE=1 SV=1	0.885294	0.884839	0.993377	0.864152	1.01129	1.36104	0.85386	0.397752	67	21
>sp	Q16629	SRSF7_HUMAN Serine/arginine-rich splicing factor 7 OS=Homo sapiens OX=9606 GN=SRSF7 PE=1 SV=1	0.786447	0.681542	1.29563	1.2083	0.802974	1.22511	0.853923	0.541717	14	2
>sp	Q9HCE1	MOV10_HUMAN Helicase MOV-10 OS=Homo sapiens OX=9606 GN=MOV10 PE=1 SV=2	0.889241	0.96731	0.908431	1.10232	1.01915	1.11355	0.854704	0.0161252	44	15
>sp	P78362	SRPK2_HUMAN SRSF protein kinase 2 OS=Homo sapiens OX=9606 GN=SRPK2 PE=1 SV=3	0.727441	0.862412	1.17527	1.24298	0.836121	1.15578	0.854782	0.436802	23	4
>sp	P49327	FAS_HUMAN Fatty acid synthase OS=Homo sapiens OX=9606 GN=FASN PE=1 SV=3	0.738845	1.06146	0.965149	1.01045	1.21402	1.01008	0.854973	0.260387	263	47
>sp	Q93074	MED12_HUMAN Mediator of RNA polymerase II transcription subunit 12 OS=Homo sapiens OX=9606 GN=MED12 PE=1 SV=4	0.828434	0.828255	1.10922	1.38577	0.888284	0.960034	0.855235	0.447627	19	1
>sp	P40926	MDHM_HUMAN Malate dehydrogenase, mitochondrial OS=Homo sapiens OX=9606 GN=MDH2 PE=1 SV=3	0.851693	1.15129	0.763266	0.953318	1.671	0.60943	0.855432	0.677711	53	10
>sp	Q9NTK5	OLA1_HUMAN Obg-like ATPase 1 OS=Homo sapiens OX=9606 GN=OLA1 PE=1 SV=2	0.736687	0.827549	1.20266	0.972346	0.871143	1.38962	0.8558	0.507134	47	4
>sp	Q9BZK3	NACP4_HUMAN Putative nascent polypeptide-associated complex subunit alpha-like protein OS=Homo sapiens OX=9606 GN=NACA4P PE=5 SV=1	1.02716	0.514629	1.22515	0.983164	0.914662	1.33523	0.855828	0.572238	4	1
>sp	Q9NPI6	DCP1A_HUMAN mRNA-decapping enzyme 1A OS=Homo sapiens OX=9606 GN=DCP1A PE=1 SV=3	0.901857	1.05567	0.809531	0.977457	1.02224	1.23324	0.855897	0.219668	18	1
>sp	Q9BTE1	DCTN5_HUMAN Dynactin subunit 5 OS=Homo sapiens OX=9606 GN=DCTN5 PE=1 SV=1	0.82267	1.04992	0.894589	1.12098	0.985075	1.12677	0.855962	0.13842	7	2
>sp	Q6DD88	ATLA3_HUMAN Atlastin-3 OS=Homo sapiens OX=9606 GN=ATL3 PE=1 SV=1	1.06682	0.948094	0.753348	1.0349	1.02136	1.17548	0.856587	0.23137	59	9
>sp	P61158	ARP3_HUMAN Actin-related protein 3 OS=Homo sapiens OX=9606 GN=ACTR3 PE=1 SV=3	1.20143	0.762358	0.805004	0.75022	1.09031	1.39068	0.856889	0.545122	44	5
>sp	P47756	CAPZB_HUMAN F-actin-capping protein subunit beta OS=Homo sapiens OX=9606 GN=CAPZB PE=1 SV=4	0.96427	1.03146	0.77319	0.737884	1.2046	1.2886	0.856963	0.476714	36	3
>sp	Q9Y2I1	NISCH_HUMAN Nischarin OS=Homo sapiens OX=9606 GN=NISCH PE=1 SV=3	1.14445	0.771662	0.853299	1.22099	0.672689	1.33691	0.857244	0.556504	31	1
>sp	Q99873	ANM1_HUMAN Protein arginine N-methyltransferase 1 OS=Homo sapiens OX=9606 GN=PRMT1 PE=1 SV=3	0.753833	0.887728	1.12821	0.807535	1.16748	1.25521	0.857456	0.433101	36	4
>sp	O95456	PSMG1_HUMAN Proteasome assembly chaperone 1 OS=Homo sapiens OX=9606 GN=PSMG1 PE=1 SV=1	0.867195	0.855177	1.04746	1.23786	0.866385	1.12592	0.85749	0.307582	13	1
>sp	P49247	RPIA_HUMAN Ribose-5-phosphate isomerase OS=Homo sapiens OX=9606 GN=RPIA PE=1 SV=3	0.839603	0.81595	1.11458	1.596	0.612118	1.02175	0.857659	0.652968	14	1
>sp	P43034	LIS1_HUMAN Platelet-activating factor acetylhydrolase IB subunit alpha OS=Homo sapiens OX=9606 GN=PAFAH1B1 PE=1 SV=2	0.955336	0.868553	0.946462	1.17944	0.92897	1.12124	0.857786	0.1707	40	4
>sp	P49903	SPS1_HUMAN Selenide, water dikinase 1 OS=Homo sapiens OX=9606 GN=SEPHS1 PE=1 SV=2	0.8648	0.706475	1.19955	0.930743	0.786366	1.51207	0.85806	0.599967	23	1
>sp	P61619	S61A1_HUMAN Protein transport protein Sec61 subunit alpha isoform 1 OS=Homo sapiens OX=9606 GN=SEC61A1 PE=1 SV=2	1.32866	0.857826	0.584936	1.02504	1.22851	0.975024	0.858405	0.564494	27	2
>sp	P40925	MDHC_HUMAN Malate dehydrogenase, cytoplasmic OS=Homo sapiens OX=9606 GN=MDH1 PE=1 SV=4	0.922798	0.856237	0.993131	0.960907	1.00812	1.2588	0.858831	0.237435	50	6
>sp	Q99623	PHB2_HUMAN Prohibitin-2 OS=Homo sapiens OX=9606 GN=PHB2 PE=1 SV=2	0.78197	1.3641	0.626187	0.880775	1.82848	0.518491	0.858882	0.757051	60	10
>sp	P49643	PRI2_HUMAN DNA primase large subunit OS=Homo sapiens OX=9606 GN=PRIM2 PE=1 SV=2	0.90394	0.890473	0.977879	1.18639	1.11847	0.922849	0.858904	0.186319	22	4
>sp	Q9BQ67	GRWD1_HUMAN Glutamate-rich WD repeat-containing protein 1 OS=Homo sapiens OX=9606 GN=GRWD1 PE=1 SV=1	0.962366	0.90787	0.902283	0.968364	0.78227	1.47685	0.859035	0.507226	21	4
>sp	Q9C040	TRIM2_HUMAN Tripartite motif-containing protein 2 OS=Homo sapiens OX=9606 GN=TRIM2 PE=1 SV=1	0.865892	0.519031	1.38861	0.912753	1.07246	1.24125	0.85962	0.621221	38	1
>sp	P42858	HD_HUMAN Huntingtin OS=Homo sapiens OX=9606 GN=HTT PE=1 SV=2	0.640641	1.05014	1.08447	1.2287	0.915081	1.08097	0.860613	0.433508	65	1
>sp	P28072	PSB6_HUMAN Proteasome subunit beta type-6 OS=Homo sapiens OX=9606 GN=PSMB6 PE=1 SV=4	0.711855	1.00099	1.06252	1.49331	1.03121	0.700112	0.860674	0.599233	16	4
>sp	O95777	LSM8_HUMAN U6 snRNA-associated Sm-like protein LSm8 OS=Homo sapiens OX=9606 GN=LSM8 PE=1 SV=3	0.71433	0.73975	1.32152	1.3929	0.850969	0.980534	0.860812	0.592722	5	3
>sp	P18858	DNLI1_HUMAN DNA ligase 1 OS=Homo sapiens OX=9606 GN=LIG1 PE=1 SV=1	0.709457	0.974774	1.09175	1.1342	0.972812	1.117	0.861032	0.32114	39	2
>sp	Q9BRP4	PAAF1_HUMAN Proteasomal ATPase-associated factor 1 OS=Homo sapiens OX=9606 GN=PAAF1 PE=1 SV=2	0.691774	1.10371	0.980627	1.2485	1.17389	0.801485	0.861109	0.464426	10	1
>sp	Q13895	BYST_HUMAN Bystin OS=Homo sapiens OX=9606 GN=BYSL PE=1 SV=3	0.914642	0.792748	1.0688	1.13418	0.971905	1.11773	0.861153	0.203431	22	5
>sp	P11441	UBL4A_HUMAN Ubiquitin-like protein 4A OS=Homo sapiens OX=9606 GN=UBL4A PE=1 SV=1	0.923688	0.870716	0.983001	1.43261	0.990284	0.799702	0.861854	0.513006	11	1
>sp	Q9H9Y6	RPA2_HUMAN DNA-directed RNA polymerase I subunit RPA2 OS=Homo sapiens OX=9606 GN=POLR1B PE=1 SV=2	0.94791	0.764377	1.0658	1.42211	0.626083	1.17372	0.862246	0.603688	33	5
>sp	Q96GG9	DCNL1_HUMAN DCN1-like protein 1 OS=Homo sapiens OX=9606 GN=DCUN1D1 PE=1 SV=1	0.903595	0.79632	1.07838	0.906837	0.897316	1.41755	0.862369	0.496702	10	2
>sp	O43447	PPIH_HUMAN Peptidyl-prolyl cis-trans isomerase H OS=Homo sapiens OX=9606 GN=PPIH PE=1 SV=1	0.796292	0.805366	1.17682	1.17408	0.877539	1.1699	0.862476	0.408952	17	1
>sp	Q9BWH2	FUND2_HUMAN FUN14 domain-containing protein 2 OS=Homo sapiens OX=9606 GN=FUNDC2 PE=1 SV=2	0.98134	0.89629	0.900865	1.31239	1.18751	0.721603	0.862484	0.462388	8	1
>sp	P60033	CD81_HUMAN CD81 antigen OS=Homo sapiens OX=9606 GN=CD81 PE=1 SV=1	1.3252	0.88893	0.564709	0.492481	1.2821	1.44658	0.862681	0.710524	33	2
>sp	Q9NUD5	ZCHC3_HUMAN Zinc finger CCHC domain-containing protein 3 OS=Homo sapiens OX=9606 GN=ZCCHC3 PE=1 SV=2	0.989318	0.805906	0.984864	0.921942	0.995113	1.30286	0.863405	0.345896	17	6
>sp	Q8IV48	ERI1_HUMAN 3'-5' exoribonuclease 1 OS=Homo sapiens OX=9606 GN=ERI1 PE=1 SV=3	0.780379	0.999689	1.00003	1.14977	0.989625	1.08051	0.86341	0.178674	6	1
>sp	Q96EK6	GNA1_HUMAN Glucosamine 6-phosphate N-acetyltransferase OS=Homo sapiens OX=9606 GN=GNPNAT1 PE=1 SV=1	1.06394	0.916938	0.799864	0.570476	1.24036	1.40842	0.863786	0.631726	13	1
>sp	P53367	ARFP1_HUMAN Arfaptin-1 OS=Homo sapiens OX=9606 GN=ARFIP1 PE=1 SV=2	0.915637	0.954022	0.911171	1.29514	1.00115	0.922886	0.863835	0.269659	21	2
>sp	Q9HAV4	XPO5_HUMAN Exportin-5 OS=Homo sapiens OX=9606 GN=XPO5 PE=1 SV=1	0.728621	0.804064	1.24874	1.21791	0.870336	1.13033	0.864182	0.498841	55	5
>sp	P43686	PRS6B_HUMAN 26S proteasome regulatory subunit 6B OS=Homo sapiens OX=9606 GN=PSMC4 PE=1 SV=2	0.806318	0.890189	1.08523	0.855841	1.20066	1.16176	0.864358	0.351482	49	1
>sp	Q15020	SART3_HUMAN Squamous cell carcinoma antigen recognized by T-cells 3 OS=Homo sapiens OX=9606 GN=SART3 PE=1 SV=1	0.672547	0.967602	1.14164	0.851095	1.16724	1.19988	0.86439	0.457688	50	3
>sp	P49720	PSB3_HUMAN Proteasome subunit beta type-3 OS=Homo sapiens OX=9606 GN=PSMB3 PE=1 SV=2	0.736696	0.892011	1.15328	1.19978	1.08826	0.929974	0.864507	0.380559	29	2
>sp	P49915	GUAA_HUMAN GMP synthase [glutamine-hydrolyzing] OS=Homo sapiens OX=9606 GN=GMPS PE=1 SV=1	0.834	0.960661	0.987348	0.853773	1.21258	1.15163	0.864517	0.3227	63	7
>sp	P57772	SELB_HUMAN Selenocysteine-specific elongation factor OS=Homo sapiens OX=9606 GN=EEFSEC PE=1 SV=4	0.826836	0.904394	1.05125	1.00861	1.1325	1.0764	0.864792	0.145696	28	2
>sp	P00441	SODC_HUMAN Superoxide dismutase [Cu-Zn] OS=Homo sapiens OX=9606 GN=SOD1 PE=1 SV=2	0.758034	0.746335	1.27826	1.23924	1.16544	0.812693	0.864875	0.547467	64	2
>sp	P52907	CAZA1_HUMAN F-actin-capping protein subunit alpha-1 OS=Homo sapiens OX=9606 GN=CAPZA1 PE=1 SV=3	0.913978	0.941765	0.926986	0.913072	1.06655	1.23765	0.864935	0.198515	27	6
>sp	Q15477	SKIV2_HUMAN Helicase SKI2W OS=Homo sapiens OX=9606 GN=SKIV2L PE=1 SV=3	0.80826	0.927412	1.04751	1.05597	0.919224	1.24163	0.865198	0.286755	51	11
>sp	O75330	HMMR_HUMAN Hyaluronan mediated motility receptor OS=Homo sapiens OX=9606 GN=HMMR PE=1 SV=2	1.04804	0.837652	0.897815	1.10399	0.993242	1.11926	0.865386	0.136033	11	4
>sp	Q92747	ARC1A_HUMAN Actin-related protein 2/3 complex subunit 1A OS=Homo sapiens OX=9606 GN=ARPC1A PE=2 SV=2	1.02777	0.716935	1.03919	1.47283	0.776236	0.967044	0.865607	0.580718	32	2
>sp	Q969E2	SCAM4_HUMAN Secretory carrier-associated membrane protein 4 OS=Homo sapiens OX=9606 GN=SCAMP4 PE=1 SV=1	1.15932	1.09853	0.526453	0.564897	1.26184	1.38896	0.865846	0.683084	2	1
>sp	Q96PD2	DCBD2_HUMAN Discoidin, CUB and LCCL domain-containing protein 2 OS=Homo sapiens OX=9606 GN=DCBLD2 PE=1 SV=1	0.969967	0.844474	0.971081	1.3931	0.8071	1.01428	0.866555	0.495252	14	2
>sp	Q3YEC7	RABL6_HUMAN Rab-like protein 6 OS=Homo sapiens OX=9606 GN=RABL6 PE=1 SV=2	0.867216	1.14927	0.769426	1.21356	1.16387	0.83666	0.866782	0.433701	22	3
>sp	Q9UKD2	MRT4_HUMAN mRNA turnover protein 4 homolog OS=Homo sapiens OX=9606 GN=MRTO4 PE=1 SV=2	0.910249	0.796757	1.07905	1.12329	0.77797	1.31268	0.866867	0.478283	22	3
>sp	Q8NHP8	PLBL2_HUMAN Putative phospholipase B-like 2 OS=Homo sapiens OX=9606 GN=PLBD2 PE=1 SV=2	1.13167	0.709541	0.945219	1.02919	0.972745	1.21163	0.867083	0.384335	18	4
>sp	Q12931	TRAP1_HUMAN Heat shock protein 75 kDa, mitochondrial OS=Homo sapiens OX=9606 GN=TRAP1 PE=1 SV=3	0.761094	1.07312	0.952382	1.1085	1.29502	0.809885	0.867179	0.45229	69	5
>sp	Q96RS6	NUDC1_HUMAN NudC domain-containing protein 1 OS=Homo sapiens OX=9606 GN=NUDCD1 PE=1 SV=2	0.893804	1.09914	0.794189	0.844047	1.21196	1.15686	0.867491	0.387693	32	1
>sp	Q6NYC8	PPR18_HUMAN Phostensin OS=Homo sapiens OX=9606 GN=PPP1R18 PE=1 SV=1	0.93715	0.886158	0.964111	1.50403	0.984079	0.724471	0.867657	0.57163	17	1
>sp	P25788	PSA3_HUMAN Proteasome subunit alpha type-3 OS=Homo sapiens OX=9606 GN=PSMA3 PE=1 SV=2	0.766508	1.00508	1.01622	1.04165	1.05098	1.11956	0.867881	0.218885	24	4
>sp	Q96MG7	NSE3_HUMAN Non-structural maintenance of chromosomes element 3 homolog OS=Homo sapiens OX=9606 GN=NSMCE3 PE=1 SV=1	0.90391	0.70511	1.17985	1.13094	0.985724	1.09447	0.868502	0.417496	4	1
>sp	P60510	PP4C_HUMAN Serine/threonine-protein phosphatase 4 catalytic subunit OS=Homo sapiens OX=9606 GN=PPP4C PE=1 SV=1	0.68763	1.04159	1.05993	1.11363	1.14484	0.952379	0.868663	0.376422	13	1
>sp	P52292	IMA1_HUMAN Importin subunit alpha-1 OS=Homo sapiens OX=9606 GN=KPNA2 PE=1 SV=1	1.01459	0.911338	0.864126	0.896754	0.948389	1.3648	0.86919	0.448328	29	9
>sp	Q9NUV7	SPTC3_HUMAN Serine palmitoyltransferase 3 OS=Homo sapiens OX=9606 GN=SPTLC3 PE=1 SV=3	0.884873	0.94211	0.963351	1.27768	0.891223	1.04077	0.869354	0.339431	5	1
>sp	Q96TA1	NIBL1_HUMAN Niban-like protein 1 OS=Homo sapiens OX=9606 GN=FAM129B PE=1 SV=3	0.789152	0.940899	1.06099	1.24036	0.907943	1.06065	0.869766	0.326914	55	6
>sp	O75083	WDR1_HUMAN WD repeat-containing protein 1 OS=Homo sapiens OX=9606 GN=WDR1 PE=1 SV=4	0.817986	0.977197	0.995916	1.1247	0.945342	1.13886	0.869799	0.173576	66	2
>sp	Q9NUN5	LMBD1_HUMAN Probable lysosomal cobalamin transporter OS=Homo sapiens OX=9606 GN=LMBRD1 PE=1 SV=1	0.97888	0.920047	0.89268	1.42991	0.978581	0.799905	0.870095	0.503437	6	1
>sp	O60341	KDM1A_HUMAN Lysine-specific histone demethylase 1A OS=Homo sapiens OX=9606 GN=KDM1A PE=1 SV=2	0.851041	0.87077	1.06982	1.14235	0.975307	1.09071	0.870109	0.187634	33	5
>sp	Q96Q05	TPPC9_HUMAN Trafficking protein particle complex subunit 9 OS=Homo sapiens OX=9606 GN=TRAPPC9 PE=1 SV=2	1.09718	1.13318	0.561606	1.00585	1.22066	0.98153	0.870303	0.543402	14	1
>sp	Q9NS84	CHST7_HUMAN Carbohydrate sulfotransferase 7 OS=Homo sapiens OX=9606 GN=CHST7 PE=1 SV=2	0.993676	0.930997	0.867313	1.3596	0.764539	1.08388	0.870316	0.506811	1	1
>sp	Q86VS8	HOOK3_HUMAN Protein Hook homolog 3 OS=Homo sapiens OX=9606 GN=HOOK3 PE=1 SV=2	0.77895	0.941066	1.07212	1.20351	1.06861	0.935745	0.870404	0.294177	27	2
>sp	Q8WTV0	SCRB1_HUMAN Scavenger receptor class B member 1 OS=Homo sapiens OX=9606 GN=SCARB1 PE=1 SV=1	1.09741	0.878427	0.816661	1.07228	0.973638	1.16158	0.870618	0.2544	35	4
>sp	Q14240	IF4A2_HUMAN Eukaryotic initiation factor 4A-II OS=Homo sapiens OX=9606 GN=EIF4A2 PE=1 SV=2	0.787536	0.882161	1.12359	1.19933	0.773968	1.23342	0.871073	0.488635	50	3
>sp	P23921	RIR1_HUMAN Ribonucleoside-diphosphate reductase large subunit OS=Homo sapiens OX=9606 GN=RRM1 PE=1 SV=1	1.12429	0.842474	0.826639	0.977095	1.14809	1.08141	0.87114	0.294954	53	6
>sp	O60343	TBCD4_HUMAN TBC1 domain family member 4 OS=Homo sapiens OX=9606 GN=TBC1D4 PE=1 SV=2	0.636674	1.06546	1.09188	1.3885	1.10804	0.709454	0.871499	0.608848	114	2
>sp	Q15006	EMC2_HUMAN ER membrane protein complex subunit 2 OS=Homo sapiens OX=9606 GN=EMC2 PE=1 SV=1	0.993102	0.865648	0.935315	1.31344	0.864844	1.02765	0.871529	0.406985	17	4
>sp	P30044	PRDX5_HUMAN Peroxiredoxin-5, mitochondrial OS=Homo sapiens OX=9606 GN=PRDX5 PE=1 SV=4	1.07139	0.778581	0.944171	1.23714	1.15247	0.816247	0.871574	0.430322	24	4
>sp	Q12965	MYO1E_HUMAN Unconventional myosin-Ie OS=Homo sapiens OX=9606 GN=MYO1E PE=1 SV=2	0.843335	0.854211	1.09671	1.15518	1.09269	0.957862	0.871642	0.254054	52	2
>sp	Q13867	BLMH_HUMAN Bleomycin hydrolase OS=Homo sapiens OX=9606 GN=BLMH PE=1 SV=1	0.865333	0.840011	1.08892	0.94197	1.30288	0.960885	0.871642	0.394235	38	1
>sp	Q16763	UBE2S_HUMAN Ubiquitin-conjugating enzyme E2 S OS=Homo sapiens OX=9606 GN=UBE2S PE=1 SV=2	1.00718	0.832269	0.954831	1.28507	0.780207	1.14044	0.871654	0.463452	9	3
>sp	Q9BXK5	B2L13_HUMAN Bcl-2-like protein 13 OS=Homo sapiens OX=9606 GN=BCL2L13 PE=1 SV=1	0.738894	1.18064	0.874978	0.769519	1.80038	0.63559	0.871789	0.753173	24	1
>sp	Q9Y224	RTRAF_HUMAN RNA transcription, translation and transport factor protein OS=Homo sapiens OX=9606 GN=RTRAF PE=1 SV=1	0.947818	0.857752	0.989126	0.999172	1.00698	1.19915	0.871897	0.162485	27	7
>sp	O95067	CCNB2_HUMAN G2/mitotic-specific cyclin-B2 OS=Homo sapiens OX=9606 GN=CCNB2 PE=1 SV=1	1.03785	1.0089	0.748517	0.870656	1.1534	1.18068	0.872227	0.370192	8	1
>sp	O60841	IF2P_HUMAN Eukaryotic translation initiation factor 5B OS=Homo sapiens OX=9606 GN=EIF5B PE=1 SV=4	0.741662	0.967466	1.08617	1.01261	1.10235	1.08975	0.872249	0.307882	73	14
>sp	P28074	PSB5_HUMAN Proteasome subunit beta type-5 OS=Homo sapiens OX=9606 GN=PSMB5 PE=1 SV=3	0.715148	0.952197	1.12849	1.43571	0.990119	0.778328	0.872565	0.588287	27	3
>sp	O14681	EI24_HUMAN Etoposide-induced protein 2.4 homolog OS=Homo sapiens OX=9606 GN=EI24 PE=1 SV=4	1.09838	0.943527	0.75418	0.967185	0.890604	1.34612	0.872711	0.479171	7	2
>sp	Q5KU26	COL12_HUMAN Collectin-12 OS=Homo sapiens OX=9606 GN=COLEC12 PE=1 SV=3	0.726957	0.921037	1.14851	1.25093	0.88775	1.06482	0.872952	0.447139	26	1
>sp	Q9HAB3	S52A2_HUMAN Solute carrier family 52, riboflavin transporter, member 2 OS=Homo sapiens OX=9606 GN=SLC52A2 PE=1 SV=1	1.19667	0.849852	0.750036	1.26932	0.961903	0.97222	0.872985	0.470058	1	1
>sp	Q9NXS2	QPCTL_HUMAN Glutaminyl-peptide cyclotransferase-like protein OS=Homo sapiens OX=9606 GN=QPCTL PE=1 SV=2	0.877962	0.96075	0.958343	1.34402	0.858984	0.999946	0.873276	0.447861	13	1
>sp	P62263	RS14_HUMAN 40S ribosomal protein S14 OS=Homo sapiens OX=9606 GN=RPS14 PE=1 SV=3	1.03843	0.768282	0.99061	1.03603	1.02896	1.13769	0.87343	0.241616	37	2
>sp	P61163	ACTZ_HUMAN Alpha-centractin OS=Homo sapiens OX=9606 GN=ACTR1A PE=1 SV=1	0.894101	0.958193	0.945029	1.00559	0.98285	1.21424	0.873432	0.202403	38	2
>sp	Q9UI10	EI2BD_HUMAN Translation initiation factor eIF-2B subunit delta OS=Homo sapiens OX=9606 GN=EIF2B4 PE=1 SV=2	1.02218	0.899861	0.8754	1.27503	1.01824	0.909289	0.8735	0.342719	25	5
>sp	Q7Z569	BRAP_HUMAN BRCA1-associated protein OS=Homo sapiens OX=9606 GN=BRAP PE=1 SV=2	0.743288	0.852855	1.20157	1.28734	0.946617	0.968323	0.873664	0.489845	17	2
>sp	Q04637	IF4G1_HUMAN Eukaryotic translation initiation factor 4 gamma 1 OS=Homo sapiens OX=9606 GN=EIF4G1 PE=1 SV=4	0.964528	0.815641	1.01803	0.882525	0.974753	1.34453	0.873942	0.45173	100	12
>sp	Q8IYB3	SRRM1_HUMAN Serine/arginine repetitive matrix protein 1 OS=Homo sapiens OX=9606 GN=SRRM1 PE=1 SV=2	0.721686	0.898719	1.17801	1.39954	0.795305	1.00674	0.874073	0.578896	17	1
>sp	Q8N1F7	NUP93_HUMAN Nuclear pore complex protein Nup93 OS=Homo sapiens OX=9606 GN=NUP93 PE=1 SV=2	0.769452	0.996662	1.03331	1.04928	1.17335	0.977947	0.874661	0.261606	48	13
>sp	Q07157	ZO1_HUMAN Tight junction protein ZO-1 OS=Homo sapiens OX=9606 GN=TJP1 PE=1 SV=3	1.11089	1.04082	0.648816	0.910761	1.1434	1.14532	0.875305	0.474158	99	4
>sp	Q86UL3	GPAT4_HUMAN Glycerol-3-phosphate acyltransferase 4 OS=Homo sapiens OX=9606 GN=GPAT4 PE=1 SV=1	0.909	0.955066	0.936624	1.30607	0.924331	0.968904	0.875404	0.334687	12	2
>sp	P23368	MAOM_HUMAN NAD-dependent malic enzyme, mitochondrial OS=Homo sapiens OX=9606 GN=ME2 PE=1 SV=1	0.73675	1.19576	0.868858	1.20207	1.65164	0.344921	0.875801	0.770107	44	3
>sp	P09622	DLDH_HUMAN Dihydrolipoyl dehydrogenase, mitochondrial OS=Homo sapiens OX=9606 GN=DLD PE=1 SV=2	0.776505	1.19472	0.830719	1.13344	1.57239	0.492226	0.876139	0.726527	61	3
>sp	Q01085	TIAR_HUMAN Nucleolysin TIAR OS=Homo sapiens OX=9606 GN=TIAL1 PE=1 SV=1	0.908219	0.730073	1.16377	1.24481	0.846606	1.10652	0.876211	0.485156	19	3
>sp	Q9GZR7	DDX24_HUMAN ATP-dependent RNA helicase DDX24 OS=Homo sapiens OX=9606 GN=DDX24 PE=1 SV=1	0.804344	0.577046	1.42103	1.21158	0.593992	1.392	0.876421	0.725227	37	6
>sp	O00217	NDUS8_HUMAN NADH dehydrogenase [ubiquinone] iron-sulfur protein 8, mitochondrial OS=Homo sapiens OX=9606 GN=NDUFS8 PE=1 SV=1	0.794542	1.26692	0.741194	0.592799	1.9357	0.668848	0.876558	0.799011	17	1
>sp	P13984	T2FB_HUMAN General transcription factor IIF subunit 2 OS=Homo sapiens OX=9606 GN=GTF2F2 PE=1 SV=2	0.838249	0.854708	1.1104	1.44264	1.00872	0.745287	0.876969	0.599532	21	2
>sp	O95881	TXD12_HUMAN Thioredoxin domain-containing protein 12 OS=Homo sapiens OX=9606 GN=TXNDC12 PE=1 SV=1	1.21418	0.785412	0.803911	1.39403	0.873445	0.929031	0.877052	0.578404	16	1
>sp	Q14643	ITPR1_HUMAN Inositol 1,4,5-trisphosphate receptor type 1 OS=Homo sapiens OX=9606 GN=ITPR1 PE=1 SV=3	0.713933	0.907903	1.18209	1.14871	0.964246	1.08312	0.877305	0.445642	62	1
>sp	Q96MU7	YTDC1_HUMAN YTH domain-containing protein 1 OS=Homo sapiens OX=9606 GN=YTHDC1 PE=1 SV=3	0.746411	1.16247	0.895528	1.08305	0.982366	1.13018	0.877587	0.400439	12	1
>sp	Q13098	CSN1_HUMAN COP9 signalosome complex subunit 1 OS=Homo sapiens OX=9606 GN=GPS1 PE=1 SV=4	0.791648	0.93503	1.07778	1.02263	1.08259	1.09033	0.877613	0.251731	27	3
>sp	Q7Z406	MYH14_HUMAN Myosin-14 OS=Homo sapiens OX=9606 GN=MYH14 PE=1 SV=2	0.743242	1.12853	0.93272	1.14614	1.33531	0.714061	0.877633	0.583435	190	1
>sp	Q8WVB6	CTF18_HUMAN Chromosome transmission fidelity protein 18 homolog OS=Homo sapiens OX=9606 GN=CHTF18 PE=1 SV=1	0.692038	0.987424	1.12559	1.33801	1.04742	0.809526	0.877963	0.550849	20	3
>sp	P50402	EMD_HUMAN Emerin OS=Homo sapiens OX=9606 GN=EMD PE=1 SV=1	0.96616	0.888066	0.95089	1.35624	0.798055	1.04059	0.878003	0.470935	23	3
>sp	P53990	IST1_HUMAN IST1 homolog OS=Homo sapiens OX=9606 GN=IST1 PE=1 SV=1	0.805615	1.00186	0.99829	1.31081	1.01251	0.870913	0.878386	0.438689	15	3
>sp	Q9Y3A6	TMED5_HUMAN Transmembrane emp24 domain-containing protein 5 OS=Homo sapiens OX=9606 GN=TMED5 PE=1 SV=1	0.999098	0.900804	0.90613	0.843091	1.059	1.29188	0.878541	0.425191	14	3
>sp	P28288	ABCD3_HUMAN ATP-binding cassette sub-family D member 3 OS=Homo sapiens OX=9606 GN=ABCD3 PE=1 SV=1	1.0788	0.891456	0.836324	1.10229	0.94892	1.14221	0.878866	0.245604	55	7
>sp	Q12834	CDC20_HUMAN Cell division cycle protein 20 homolog OS=Homo sapiens OX=9606 GN=CDC20 PE=1 SV=2	0.87034	0.968797	0.96748	1.44686	0.944976	0.80155	0.878885	0.57927	13	1
>sp	Q8IWR0	Z3H7A_HUMAN Zinc finger CCCH domain-containing protein 7A OS=Homo sapiens OX=9606 GN=ZC3H7A PE=1 SV=1	1.1559	0.945948	0.704863	0.674052	1.07414	1.4451	0.878939	0.6495	23	3
>sp	P09110	THIK_HUMAN 3-ketoacyl-CoA thiolase, peroxisomal OS=Homo sapiens OX=9606 GN=ACAA1 PE=1 SV=2	1.00383	0.931502	0.871779	1.19085	0.885906	1.11613	0.879178	0.296223	49	5
>sp	P47755	CAZA2_HUMAN F-actin-capping protein subunit alpha-2 OS=Homo sapiens OX=9606 GN=CAPZA2 PE=1 SV=3	0.93877	1.01036	0.858022	0.799603	1.13004	1.26321	0.8792	0.454028	30	2
>sp	O60499	STX10_HUMAN Syntaxin-10 OS=Homo sapiens OX=9606 GN=STX10 PE=1 SV=1	1.02777	0.895558	0.884693	1.17727	0.994467	1.02024	0.87971	0.159141	4	2
>sp	O00178	GTPB1_HUMAN GTP-binding protein 1 OS=Homo sapiens OX=9606 GN=GTPBP1 PE=1 SV=3	0.750054	1.11598	0.942254	1.05922	1.1686	0.963892	0.879868	0.365578	22	3
>sp	Q14166	TTL12_HUMAN Tubulin--tyrosine ligase-like protein 12 OS=Homo sapiens OX=9606 GN=TTLL12 PE=1 SV=2	0.668105	0.977924	1.16238	1.25164	0.976128	0.963825	0.87994	0.505477	39	1
>sp	Q9NUL5	RYDEN_HUMAN Repressor of yield of DENV protein OS=Homo sapiens OX=9606 GN=RYDEN PE=1 SV=2	0.810864	0.994764	1.00295	1.08755	0.720956	1.38291	0.880041	0.581079	9	1
>sp	Q96AE7	TTC17_HUMAN Tetratricopeptide repeat protein 17 OS=Homo sapiens OX=9606 GN=TTC17 PE=1 SV=1	1.07673	1.03253	0.700525	1.00532	1.09279	1.09211	0.880745	0.398372	15	1
>sp	Q5T4S7	UBR4_HUMAN E3 ubiquitin-protein ligase UBR4 OS=Homo sapiens OX=9606 GN=UBR4 PE=1 SV=1	0.833816	1.03462	0.941448	1.11109	1.18527	0.893761	0.880812	0.302954	194	7
>sp	Q8N335	GPD1L_HUMAN Glycerol-3-phosphate dehydrogenase 1-like protein OS=Homo sapiens OX=9606 GN=GPD1L PE=1 SV=1	0.997229	1.03557	0.777295	0.870092	1.04426	1.27555	0.880934	0.430128	26	3
>sp	Q92522	H1X_HUMAN Histone H1x OS=Homo sapiens OX=9606 GN=H1FX PE=1 SV=1	0.569763	0.580189	1.66023	0.988081	1.04049	1.16125	0.880986	0.74654	13	1
>sp	Q5EBM0	CMPK2_HUMAN UMP-CMP kinase 2, mitochondrial OS=Homo sapiens OX=9606 GN=CMPK2 PE=1 SV=3	0.994874	0.872138	0.94418	1.31346	1.01706	0.85828	0.88158	0.447685	22	1
>sp	P19387	RPB3_HUMAN DNA-directed RNA polymerase II subunit RPB3 OS=Homo sapiens OX=9606 GN=POLR2C PE=1 SV=2	0.758903	0.979917	1.07239	1.45973	0.801515	0.927542	0.88159	0.612987	15	2
>sp	Q7KZF4	SND1_HUMAN Staphylococcal nuclease domain-containing protein 1 OS=Homo sapiens OX=9606 GN=SND1 PE=1 SV=1	0.986576	0.832759	0.993767	1.01927	0.939082	1.22855	0.882708	0.297896	104	23
>sp	Q9H792	PEAK1_HUMAN Inactive tyrosine-protein kinase PEAK1 OS=Homo sapiens OX=9606 GN=PEAK1 PE=1 SV=4	1.24207	0.702308	0.869243	1.61983	0.873432	0.69312	0.883016	0.726935	30	1
>sp	P62913	RL11_HUMAN 60S ribosomal protein L11 OS=Homo sapiens OX=9606 GN=RPL11 PE=1 SV=2	0.948789	0.821582	1.04353	1.42581	0.869713	0.890574	0.883179	0.574541	28	4
>sp	P31943	HNRH1_HUMAN Heterogeneous nuclear ribonucleoprotein H OS=Homo sapiens OX=9606 GN=HNRNPH1 PE=1 SV=4	0.867715	0.879668	1.06695	0.634286	0.887236	1.66415	0.883433	0.730778	45	2
>sp	P04818	TYSY_HUMAN Thymidylate synthase OS=Homo sapiens OX=9606 GN=TYMS PE=1 SV=3	1.23816	0.518042	1.0585	1.37362	0.744087	1.06759	0.883653	0.68522	23	3
>sp	A9QM74	IMA8_HUMAN Importin subunit alpha-8 OS=Homo sapiens OX=9606 GN=KPNA7 PE=1 SV=1	1.23075	1.06618	0.51832	0.417929	1.19996	1.56686	0.883978	0.776896	2	1
>sp	Q13144	EI2BE_HUMAN Translation initiation factor eIF-2B subunit epsilon OS=Homo sapiens OX=9606 GN=EIF2B5 PE=1 SV=3	1.08734	0.915918	0.812376	1.02584	1.14568	1.01285	0.884203	0.267224	27	5
>sp	Q9NZ32	ARP10_HUMAN Actin-related protein 10 OS=Homo sapiens OX=9606 GN=ACTR10 PE=1 SV=1	0.954457	0.862842	0.998357	1.03827	1.04964	1.09643	0.884218	0.0738269	16	1
>sp	Q9UPN9	TRI33_HUMAN E3 ubiquitin-protein ligase TRIM33 OS=Homo sapiens OX=9606 GN=TRIM33 PE=1 SV=3	0.769122	0.958892	1.08781	1.27597	1.01451	0.893689	0.88432	0.449172	36	3
>sp	Q92616	GCN1_HUMAN eIF-2-alpha kinase activator GCN1 OS=Homo sapiens OX=9606 GN=GCN1 PE=1 SV=6	0.994301	0.841856	0.979953	0.95693	0.880791	1.34617	0.884487	0.491045	171	44
>sp	Q6NUM9	RETST_HUMAN All-trans-retinol 13,14-reductase OS=Homo sapiens OX=9606 GN=RETSAT PE=1 SV=2	1.14729	0.841957	0.827019	1.13424	0.932409	1.11708	0.884582	0.385066	31	4
>sp	P20618	PSB1_HUMAN Proteasome subunit beta type-1 OS=Homo sapiens OX=9606 GN=PSMB1 PE=1 SV=2	0.759524	0.99056	1.06687	1.15825	1.01327	1.01153	0.884989	0.326195	32	3
>sp	P31930	QCR1_HUMAN Cytochrome b-c1 complex subunit 1, mitochondrial OS=Homo sapiens OX=9606 GN=UQCRC1 PE=1 SV=3	0.700692	1.39051	0.726142	0.975885	1.85849	0.348277	0.88522	0.820817	106	4
>sp	Q9Y295	DRG1_HUMAN Developmentally-regulated GTP-binding protein 1 OS=Homo sapiens OX=9606 GN=DRG1 PE=1 SV=1	0.9404	0.897404	0.980966	1.00299	0.914265	1.26397	0.886063	0.368901	25	9
>sp	P25789	PSA4_HUMAN Proteasome subunit alpha type-4 OS=Homo sapiens OX=9606 GN=PSMA4 PE=1 SV=1	0.815091	0.917061	1.08772	1.10493	1.03354	1.04166	0.886716	0.266962	32	5
>sp	Q9NYL9	TMOD3_HUMAN Tropomodulin-3 OS=Homo sapiens OX=9606 GN=TMOD3 PE=1 SV=1	0.89002	0.880413	1.0496	1.06274	0.943562	1.17367	0.886811	0.238603	25	2
>sp	Q8IZT6	ASPM_HUMAN Abnormal spindle-like microcephaly-associated protein OS=Homo sapiens OX=9606 GN=ASPM PE=1 SV=2	1.00357	0.648755	1.16867	1.17357	0.759411	1.24602	0.887384	0.609472	7	1
>sp	P22102	PUR2_HUMAN Trifunctional purine biosynthetic protein adenosine-3 OS=Homo sapiens OX=9606 GN=GART PE=1 SV=1	0.954906	1.15398	0.712686	0.856714	1.61476	0.706949	0.887727	0.727384	71	5
>sp	Q9NY35	CLDN1_HUMAN Claudin domain-containing protein 1 OS=Homo sapiens OX=9606 GN=CLDND1 PE=1 SV=1	0.806581	0.807406	1.20759	1.28913	0.914686	0.974603	0.887731	0.538983	4	1
>sp	P11182	ODB2_HUMAN Lipoamide acyltransferase component of branched-chain alpha-keto acid dehydrogenase complex, mitochondrial OS=Homo sapiens OX=9606 GN=DBT PE=1 SV=3	0.885943	0.513804	1.42193	1.31793	0.509819	1.35057	0.887788	0.770573	70	1
>sp	P07814	SYEP_HUMAN Bifunctional glutamate/proline--tRNA ligase OS=Homo sapiens OX=9606 GN=EPRS PE=1 SV=5	0.898446	1.0916	0.832326	0.895953	1.23093	1.05075	0.888201	0.396575	169	19
>sp	Q06481	APLP2_HUMAN Amyloid-like protein 2 OS=Homo sapiens OX=9606 GN=APLP2 PE=1 SV=2	1.20788	0.782052	0.832519	0.862674	1.1993	1.11557	0.888251	0.523119	24	3
>sp	P49840	GSK3A_HUMAN Glycogen synthase kinase-3 alpha OS=Homo sapiens OX=9606 GN=GSK3A PE=1 SV=2	0.889847	0.977738	0.955054	1.03137	1.10888	1.03711	0.888359	0.0312221	17	1
>sp	Q9BVG9	PTSS2_HUMAN Phosphatidylserine synthase 2 OS=Homo sapiens OX=9606 GN=PTDSS2 PE=1 SV=1	1.1396	0.738475	0.944645	1.33581	0.866235	0.97523	0.88841	0.555227	7	1
>sp	O15269	SPTC1_HUMAN Serine palmitoyltransferase 1 OS=Homo sapiens OX=9606 GN=SPTLC1 PE=1 SV=1	1.07025	0.909866	0.842728	1.17064	0.971709	1.0348	0.888482	0.25844	20	8
>sp	P62899	RL31_HUMAN 60S ribosomal protein L31 OS=Homo sapiens OX=9606 GN=RPL31 PE=1 SV=1	0.981626	0.662864	1.17839	1.14223	1.0621	0.972779	0.888505	0.520686	19	3
>sp	P11532	DMD_HUMAN Dystrophin OS=Homo sapiens OX=9606 GN=DMD PE=1 SV=3	0.698719	1.02899	1.09519	1.2973	1.02062	0.859183	0.888514	0.541751	71	1
>sp	P17050	NAGAB_HUMAN Alpha-N-acetylgalactosaminidase OS=Homo sapiens OX=9606 GN=NAGA PE=1 SV=2	1.3938	0.901743	0.527531	0.653584	1.2293	1.29404	0.888615	0.734239	13	1
>sp	Q14118	DAG1_HUMAN Dystroglycan OS=Homo sapiens OX=9606 GN=DAG1 PE=1 SV=2	0.964062	0.721894	1.13748	1.17132	0.811001	1.19425	0.888832	0.533599	28	1
>sp	Q93009	UBP7_HUMAN Ubiquitin carboxyl-terminal hydrolase 7 OS=Homo sapiens OX=9606 GN=USP7 PE=1 SV=2	0.811124	1.00466	1.00801	1.14442	1.08297	0.948812	0.889048	0.249263	76	13
>sp	Q99733	NP1L4_HUMAN Nucleosome assembly protein 1-like 4 OS=Homo sapiens OX=9606 GN=NAP1L4 PE=1 SV=1	0.7121	1.03379	1.07867	1.00659	1.00035	1.1685	0.889503	0.430754	22	2
>sp	P49761	CLK3_HUMAN Dual specificity protein kinase CLK3 OS=Homo sapiens OX=9606 GN=CLK3 PE=1 SV=3	0.883915	0.71654	1.22441	1.64245	0.577191	0.955495	0.889683	0.75875	11	2
>sp	Q8IXI2	MIRO1_HUMAN Mitochondrial Rho GTPase 1 OS=Homo sapiens OX=9606 GN=RHOT1 PE=1 SV=2	0.778526	1.06912	0.97723	1.34228	1.19687	0.63597	0.889692	0.653742	19	2
>sp	Q8WUA2	PPIL4_HUMAN Peptidyl-prolyl cis-trans isomerase-like 4 OS=Homo sapiens OX=9606 GN=PPIL4 PE=1 SV=1	0.800246	0.903026	1.12207	1.2189	0.907197	1.04856	0.889965	0.423994	21	6
>sp	O75179	ANR17_HUMAN Ankyrin repeat domain-containing protein 17 OS=Homo sapiens OX=9606 GN=ANKRD17 PE=1 SV=3	1.00454	0.725921	1.09495	0.940355	0.721509	1.51273	0.890008	0.687059	53	2
>sp	Q13561	DCTN2_HUMAN Dynactin subunit 2 OS=Homo sapiens OX=9606 GN=DCTN2 PE=1 SV=4	0.816607	1.13137	0.877758	0.914421	0.96406	1.29579	0.890199	0.493518	36	7
>sp	Q8IUD2	RB6I2_HUMAN ELKS/Rab6-interacting/CAST family member 1 OS=Homo sapiens OX=9606 GN=ERC1 PE=1 SV=1	0.906643	0.945969	0.973583	1.28371	0.929006	0.961093	0.890475	0.414396	46	3
>sp	Q6UW63	PLGT2_HUMAN Protein O-glucosyltransferase 2 OS=Homo sapiens OX=9606 GN=KDELC1 PE=1 SV=1	1.07471	0.84836	0.903178	1.27669	0.890687	1.00637	0.890508	0.44363	20	6
>sp	P49207	RL34_HUMAN 60S ribosomal protein L34 OS=Homo sapiens OX=9606 GN=RPL34 PE=1 SV=3	1.28615	0.944634	0.595649	0.497626	1.32575	1.35019	0.890616	0.755125	10	1
>sp	P54709	AT1B3_HUMAN Sodium/potassium-transporting ATPase subunit beta-3 OS=Homo sapiens OX=9606 GN=ATP1B3 PE=1 SV=1	1.0221	0.91448	0.890022	0.995056	1.08043	1.09791	0.890717	0.0921534	32	2
>sp	Q9ULX6	AKP8L_HUMAN A-kinase anchor protein 8-like OS=Homo sapiens OX=9606 GN=AKAP8L PE=1 SV=4	0.709133	1.18698	0.931	0.841723	1.30239	1.02878	0.891023	0.58113	18	2
>sp	P05556	ITB1_HUMAN Integrin beta-1 OS=Homo sapiens OX=9606 GN=ITGB1 PE=1 SV=2	0.990401	0.983867	0.853134	1.07942	1.03467	1.05851	0.891194	0.11411	93	11
>sp	Q8TEQ6	GEMI5_HUMAN Gem-associated protein 5 OS=Homo sapiens OX=9606 GN=GEMIN5 PE=1 SV=3	1.00722	0.874194	0.94634	1.0983	0.913915	1.16003	0.891403	0.261757	61	19
>sp	P07203	GPX1_HUMAN Glutathione peroxidase 1 OS=Homo sapiens OX=9606 GN=GPX1 PE=1 SV=4	1.61892	0.587014	0.62283	1.85853	0.487364	0.825347	0.892005	0.841361	24	1
>sp	P57723	PCBP4_HUMAN Poly(rC)-binding protein 4 OS=Homo sapiens OX=9606 GN=PCBP4 PE=2 SV=1	0.794613	0.798634	1.2368	1.26249	0.868587	1.03887	0.892773	0.576909	5	1
>sp	Q8N2K0	ABD12_HUMAN Monoacylglycerol lipase ABHD12 OS=Homo sapiens OX=9606 GN=ABHD12 PE=1 SV=2	1.02214	0.929139	0.879283	1.12764	1.02345	1.01835	0.893077	0.110811	18	6
>sp	P62857	RS28_HUMAN 40S ribosomal protein S28 OS=Homo sapiens OX=9606 GN=RPS28 PE=1 SV=1	1.05872	0.755498	1.01689	1.14519	0.896732	1.12696	0.89341	0.416864	10	2
>sp	Q8IYM9	TRI22_HUMAN E3 ubiquitin-protein ligase TRIM22 OS=Homo sapiens OX=9606 GN=TRIM22 PE=1 SV=1	0.836653	0.746375	1.24875	1.26928	0.827283	1.07166	0.893804	0.606959	12	1
>sp	P28070	PSB4_HUMAN Proteasome subunit beta type-4 OS=Homo sapiens OX=9606 GN=PSMB4 PE=1 SV=4	0.670544	0.985869	1.17556	1.41106	1.0114	0.745565	0.893924	0.670483	20	1
>sp	Q96GS4	BORC6_HUMAN BLOC-1-related complex subunit 6 OS=Homo sapiens OX=9606 GN=BORCS6 PE=1 SV=2	1.0058	0.935891	0.890862	1.17936	1.03918	0.948914	0.894267	0.234851	13	2
>sp	P23458	JAK1_HUMAN Tyrosine-protein kinase JAK1 OS=Homo sapiens OX=9606 GN=JAK1 PE=1 SV=2	0.84942	0.891994	1.09116	1.29405	0.895897	0.977488	0.89428	0.485417	30	1
>sp	P61966	AP1S1_HUMAN AP-1 complex subunit sigma-1A OS=Homo sapiens OX=9606 GN=AP1S1 PE=1 SV=1	0.866711	0.901363	1.06454	1.41291	0.78994	0.964536	0.894309	0.616283	7	1
>sp	Q66K74	MAP1S_HUMAN Microtubule-associated protein 1S OS=Homo sapiens OX=9606 GN=MAP1S PE=1 SV=2	0.937422	0.959719	0.935678	1.21149	1.13778	0.817919	0.894429	0.409264	38	5
>sp	P14373	TRI27_HUMAN Zinc finger protein RFP OS=Homo sapiens OX=9606 GN=TRIM27 PE=1 SV=1	0.906844	0.805055	1.12113	1.20302	1.0421	0.921849	0.894558	0.420052	9	2
>sp	O94905	ERLN2_HUMAN Erlin-2 OS=Homo sapiens OX=9606 GN=ERLIN2 PE=1 SV=1	0.988383	0.868567	0.97617	1.30011	0.838948	1.02782	0.894609	0.49762	47	2
>sp	Q00325	MPCP_HUMAN Phosphate carrier protein, mitochondrial OS=Homo sapiens OX=9606 GN=SLC25A3 PE=1 SV=2	0.733743	1.40956	0.689861	0.978611	1.69134	0.496893	0.894634	0.805048	62	2
>sp	Q9BXP2	S12A9_HUMAN Solute carrier family 12 member 9 OS=Homo sapiens OX=9606 GN=SLC12A9 PE=1 SV=1	1.00554	0.857887	0.969738	1.38897	0.96327	0.814595	0.894638	0.588755	9	3
>sp	Q8IWX8	CHERP_HUMAN Calcium homeostasis endoplasmic reticulum protein OS=Homo sapiens OX=9606 GN=CHERP PE=1 SV=3	0.966865	0.861618	1.00481	0.975196	0.863036	1.32847	0.894715	0.516676	29	4
>sp	Q9Y3I0	RTCB_HUMAN tRNA-splicing ligase RtcB homolog OS=Homo sapiens OX=9606 GN=RTCB PE=1 SV=1	0.885234	0.894038	1.05418	0.98462	0.891142	1.29078	0.894809	0.46794	49	5
>sp	P35232	PHB_HUMAN Prohibitin OS=Homo sapiens OX=9606 GN=PHB PE=1 SV=1	0.787417	1.36344	0.682612	0.986797	1.68919	0.490541	0.89482	0.801239	70	9
>sp	Q9NWZ5	UCKL1_HUMAN Uridine-cytidine kinase-like 1 OS=Homo sapiens OX=9606 GN=UCKL1 PE=1 SV=2	1.07277	0.739646	1.02123	1.75939	0.954679	0.452286	0.894922	0.80198	10	1
>sp	Q16512	PKN1_HUMAN Serine/threonine-protein kinase N1 OS=Homo sapiens OX=9606 GN=PKN1 PE=1 SV=2	0.768104	0.794943	1.27077	1.33427	1.01758	0.814335	0.895025	0.644918	21	2
>sp	P01891	1A68_HUMAN HLA class I histocompatibility antigen, A-68 alpha chain OS=Homo sapiens OX=9606 GN=HLA-A PE=1 SV=4	0.917598	0.99026	0.927024	1.51874	0.980155	0.666227	0.895664	0.682426	17	2
>sp	Q5VZE5	NAA35_HUMAN N-alpha-acetyltransferase 35, NatC auxiliary subunit OS=Homo sapiens OX=9606 GN=NAA35 PE=1 SV=1	0.896859	0.780508	1.15756	1.00798	0.881205	1.27589	0.895689	0.532162	12	3
>sp	Q5VZK9	CARL1_HUMAN F-actin-uncapping protein LRRC16A OS=Homo sapiens OX=9606 GN=CARMIL1 PE=1 SV=1	0.66901	0.900025	1.26633	1.22287	0.930771	1.011	0.895952	0.612674	41	2
>sp	P06737	PYGL_HUMAN Glycogen phosphorylase, liver form OS=Homo sapiens OX=9606 GN=PYGL PE=1 SV=4	0.835328	0.900732	1.09961	1.09508	0.767766	1.30148	0.896136	0.575002	115	7
>sp	P10155	RO60_HUMAN 60 kDa SS-A/Ro ribonucleoprotein OS=Homo sapiens OX=9606 GN=TROVE2 PE=1 SV=2	0.82455	0.800859	1.21049	1.12637	0.742434	1.2953	0.896275	0.632072	30	2
>sp	O15258	RER1_HUMAN Protein RER1 OS=Homo sapiens OX=9606 GN=RER1 PE=1 SV=1	1.28648	0.948485	0.601079	0.525986	1.18732	1.45065	0.896362	0.764704	12	1
>sp	Q96S44	PRPK_HUMAN EKC/KEOPS complex subunit TP53RK OS=Homo sapiens OX=9606 GN=TP53RK PE=1 SV=2	0.861565	1.16947	0.805186	0.973296	0.774629	1.41586	0.896465	0.652253	7	1
>sp	Q9Y333	LSM2_HUMAN U6 snRNA-associated Sm-like protein LSm2 OS=Homo sapiens OX=9606 GN=LSM2 PE=1 SV=1	0.879251	0.858333	1.09895	0.986656	1.01768	1.15913	0.896652	0.315998	11	3
>sp	P04637	P53_HUMAN Cellular tumor antigen p53 OS=Homo sapiens OX=9606 GN=TP53 PE=1 SV=4	1.13834	0.820567	0.878026	1.17006	0.822682	1.17033	0.896891	0.513945	12	3
>sp	Q8NI27	THOC2_HUMAN THO complex subunit 2 OS=Homo sapiens OX=9606 GN=THOC2 PE=1 SV=2	0.848414	0.832161	1.15638	0.961569	0.879616	1.32186	0.896906	0.563645	52	9
>sp	P61160	ARP2_HUMAN Actin-related protein 2 OS=Homo sapiens OX=9606 GN=ACTR2 PE=1 SV=1	1.21712	0.799242	0.820762	0.879166	0.968413	1.3153	0.897006	0.59849	45	3
>sp	P30040	ERP29_HUMAN Endoplasmic reticulum resident protein 29 OS=Homo sapiens OX=9606 GN=ERP29 PE=1 SV=4	1.22944	0.844101	0.76409	1.11051	0.981247	1.07061	0.897314	0.533946	42	4
>sp	P05387	RLA2_HUMAN 60S acidic ribosomal protein P2 OS=Homo sapiens OX=9606 GN=RPLP2 PE=1 SV=1	1.05038	0.503287	1.28471	0.82123	1.21772	1.12267	0.897759	0.707033	42	2
>sp	Q9UQ13	SHOC2_HUMAN Leucine-rich repeat protein SHOC-2 OS=Homo sapiens OX=9606 GN=SHOC2 PE=1 SV=2	0.908972	1.0093	0.920267	1.22013	1.03114	0.91019	0.897858	0.357039	12	1
>sp	Q9NVU7	SDA1_HUMAN Protein SDA1 homolog OS=Homo sapiens OX=9606 GN=SDAD1 PE=1 SV=3	1.07241	0.800856	0.965337	0.586779	0.943436	1.63118	0.897894	0.762879	12	1
>sp	Q96CN7	ISOC1_HUMAN Isochorismatase domain-containing protein 1 OS=Homo sapiens OX=9606 GN=ISOC1 PE=1 SV=3	0.960206	0.913585	0.964983	1.14134	0.85176	1.16812	0.897998	0.400074	18	3
>sp	Q7Z3J2	CP062_HUMAN UPF0505 protein C16orf62 OS=Homo sapiens OX=9606 GN=C16orf62 PE=1 SV=2	1.02125	0.773016	1.04465	1.15105	0.91143	1.0986	0.898084	0.398528	38	4
>sp	Q9HC35	EMAL4_HUMAN Echinoderm microtubule-associated protein-like 4 OS=Homo sapiens OX=9606 GN=EML4 PE=1 SV=3	0.826369	1.0186	0.993958	1.16935	1.03275	0.958981	0.898087	0.281253	47	10
>sp	P51648	AL3A2_HUMAN Fatty aldehyde dehydrogenase OS=Homo sapiens OX=9606 GN=ALDH3A2 PE=1 SV=1	1.04127	0.970966	0.82707	1.06002	0.998539	1.10214	0.898316	0.226763	83	8
>sp	Q96S15	WDR24_HUMAN GATOR complex protein WDR24 OS=Homo sapiens OX=9606 GN=WDR24 PE=1 SV=1	0.789879	0.950381	1.09906	1.49813	0.670129	0.992421	0.898324	0.709464	11	1
>sp	Q92974	ARHG2_HUMAN Rho guanine nucleotide exchange factor 2 OS=Homo sapiens OX=9606 GN=ARHGEF2 PE=1 SV=4	0.759984	0.967576	1.11195	1.30866	1.03424	0.817583	0.898442	0.577125	58	8
>sp	O15439	MRP4_HUMAN Multidrug resistance-associated protein 4 OS=Homo sapiens OX=9606 GN=ABCC4 PE=1 SV=3	0.994568	1.02488	0.820278	1.10636	1.25937	0.794547	0.898568	0.532734	36	2
>sp	P62277	RS13_HUMAN 40S ribosomal protein S13 OS=Homo sapiens OX=9606 GN=RPS13 PE=1 SV=2	0.859736	0.752836	1.22728	1.28611	0.977971	0.896069	0.898646	0.598484	29	3
>sp	P27708	PYR1_HUMAN CAD protein OS=Homo sapiens OX=9606 GN=CAD PE=1 SV=3	1.04877	0.967773	0.823439	1.19073	1.06135	0.907935	0.898721	0.369437	123	31
>sp	Q9NP80	PLPL8_HUMAN Calcium-independent phospholipase A2-gamma OS=Homo sapiens OX=9606 GN=PNPLA8 PE=1 SV=1	0.975739	0.900234	0.964605	1.02305	0.939809	1.19656	0.899082	0.293154	11	2
>sp	P07900	HS90A_HUMAN Heat shock protein HSP 90-alpha OS=Homo sapiens OX=9606 GN=HSP90AA1 PE=1 SV=5	0.767495	1.01521	1.05811	1.08777	0.95176	1.11965	0.899224	0.379703	176	3
>sp	O14828	SCAM3_HUMAN Secretory carrier-associated membrane protein 3 OS=Homo sapiens OX=9606 GN=SCAMP3 PE=1 SV=3	1.02814	0.949107	0.864205	1.16415	1.016	0.978401	0.899608	0.22783	18	2
>sp	Q5TC82	RC3H1_HUMAN Roquin-1 OS=Homo sapiens OX=9606 GN=RC3H1 PE=1 SV=1	0.916	0.819184	1.10628	1.10498	0.981724	1.07183	0.899615	0.341173	13	1
>sp	Q8NCA5	FA98A_HUMAN Protein FAM98A OS=Homo sapiens OX=9606 GN=FAM98A PE=1 SV=1	0.882867	0.911811	1.04712	1.23975	0.722625	1.19582	0.899817	0.595672	14	4
>sp	P12956	XRCC6_HUMAN X-ray repair cross-complementing protein 6 OS=Homo sapiens OX=9606 GN=XRCC6 PE=1 SV=2	0.769381	0.893262	1.17931	0.970302	0.861249	1.3265	0.899909	0.601298	100	9
>sp	P08237	PFKAM_HUMAN ATP-dependent 6-phosphofructokinase, muscle type OS=Homo sapiens OX=9606 GN=PFKM PE=1 SV=2	0.81953	1.18552	0.839395	1.10292	1.2408	0.811838	0.901409	0.58236	46	4
>sp	Q9Y4D8	HECD4_HUMAN Probable E3 ubiquitin-protein ligase HECTD4 OS=Homo sapiens OX=9606 GN=HECTD4 PE=1 SV=5	0.846314	0.921374	1.0769	1.66101	0.867017	0.627387	0.901495	0.774229	139	1
>sp	Q9BTV5	FSD1_HUMAN Fibronectin type III and SPRY domain-containing protein 1 OS=Homo sapiens OX=9606 GN=FSD1 PE=1 SV=1	0.831482	0.984752	1.02858	1.50565	0.789515	0.860024	0.901631	0.698801	10	1
>sp	P27797	CALR_HUMAN Calreticulin OS=Homo sapiens OX=9606 GN=CALR PE=1 SV=1	1.24185	0.974548	0.628878	0.874101	0.954659	1.32596	0.901909	0.672366	158	10
>sp	O75419	CDC45_HUMAN Cell division control protein 45 homolog OS=Homo sapiens OX=9606 GN=CDC45 PE=1 SV=1	0.812496	1.02484	1.00827	1.34829	0.961934	0.844161	0.902111	0.584224	11	1
>sp	P61106	RAB14_HUMAN Ras-related protein Rab-14 OS=Homo sapiens OX=9606 GN=RAB14 PE=1 SV=4	0.937428	0.899597	1.00914	1.4707	0.776218	0.906922	0.902446	0.658948	46	5
>sp	Q9HBH5	RDH14_HUMAN Retinol dehydrogenase 14 OS=Homo sapiens OX=9606 GN=RDH14 PE=1 SV=1	0.997608	0.952711	0.896094	1.28479	0.939165	0.929633	0.902596	0.476083	18	4
>sp	P33993	MCM7_HUMAN DNA replication licensing factor MCM7 OS=Homo sapiens OX=9606 GN=MCM7 PE=1 SV=4	0.742951	0.923429	1.1801	1.13964	1.04999	0.963897	0.902633	0.515139	60	8
>sp	P49006	MRP_HUMAN MARCKS-related protein OS=Homo sapiens OX=9606 GN=MARCKSL1 PE=1 SV=2	0.709499	1.10506	1.03263	1.23659	0.943258	0.972964	0.903065	0.54479	11	1
>sp	Q9UHD8	SEPT9_HUMAN Septin-9 OS=Homo sapiens OX=9606 GN=SEPT9 PE=1 SV=2	1.0658	0.90569	0.875872	1.17736	0.952917	1.02237	0.903166	0.316336	65	7
>sp	Q14CX7	NAA25_HUMAN N-alpha-acetyltransferase 25, NatB auxiliary subunit OS=Homo sapiens OX=9606 GN=NAA25 PE=1 SV=1	0.999707	0.779426	1.06883	1.11694	0.867999	1.1671	0.90353	0.470138	33	10
>sp	P49005	DPOD2_HUMAN DNA polymerase delta subunit 2 OS=Homo sapiens OX=9606 GN=POLD2 PE=1 SV=1	0.852141	0.928214	1.0679	1.1898	1.07314	0.888809	0.903708	0.406921	19	3
>sp	Q14498	RBM39_HUMAN RNA-binding protein 39 OS=Homo sapiens OX=9606 GN=RBM39 PE=1 SV=2	0.755723	0.834498	1.25846	1.22392	0.907183	1.02022	0.903963	0.614378	34	7
>sp	P52732	KIF11_HUMAN Kinesin-like protein KIF11 OS=Homo sapiens OX=9606 GN=KIF11 PE=1 SV=2	0.74313	1.01861	1.08703	0.954495	0.980693	1.21604	0.904018	0.49581	52	14
>sp	Q9BVQ7	SPA5L_HUMAN Spermatogenesis-associated protein 5-like protein 1 OS=Homo sapiens OX=9606 GN=SPATA5L1 PE=1 SV=2	0.819034	1.00249	1.02726	1.4946	0.927115	0.729501	0.904027	0.708483	14	3
>sp	P35270	SPRE_HUMAN Sepiapterin reductase OS=Homo sapiens OX=9606 GN=SPR PE=1 SV=1	0.558935	1.27671	1.01324	1.03697	1.25624	0.857902	0.904085	0.701061	24	1
>sp	O00148	DX39A_HUMAN ATP-dependent RNA helicase DDX39A OS=Homo sapiens OX=9606 GN=DDX39A PE=1 SV=2	0.94143	0.689783	1.21775	0.809179	0.78952	1.55234	0.904134	0.752443	39	2
>sp	Q9H8V3	ECT2_HUMAN Protein ECT2 OS=Homo sapiens OX=9606 GN=ECT2 PE=1 SV=4	0.92338	0.887817	1.03799	1.12864	0.852602	1.16956	0.904273	0.430221	13	3
>sp	Q8N1B4	VPS52_HUMAN Vacuolar protein sorting-associated protein 52 homolog OS=Homo sapiens OX=9606 GN=VPS52 PE=1 SV=1	0.86899	0.862011	1.11865	1.42637	0.789755	0.934223	0.904552	0.669136	16	3
>sp	A2RU67	F234B_HUMAN Protein FAM234B OS=Homo sapiens OX=9606 GN=FAM234B PE=1 SV=1	1.11106	0.907347	0.831259	0.93781	1.17692	1.0356	0.904563	0.409946	3	1
>sp	P33992	MCM5_HUMAN DNA replication licensing factor MCM5 OS=Homo sapiens OX=9606 GN=MCM5 PE=1 SV=5	1.04097	1.0524	0.75637	0.867054	1.31572	0.967485	0.904604	0.583964	53	8
>sp	P07195	LDHB_HUMAN L-lactate dehydrogenase B chain OS=Homo sapiens OX=9606 GN=LDHB PE=1 SV=2	0.912976	0.863284	1.07399	1.2782	0.840959	1.03059	0.904916	0.532585	84	1
>sp	P62829	RL23_HUMAN 60S ribosomal protein L23 OS=Homo sapiens OX=9606 GN=RPL23 PE=1 SV=1	1.00176	0.85064	0.998285	0.843065	1.06531	1.24094	0.905175	0.490718	30	4
>sp	Q9H9S4	CB39L_HUMAN Calcium-binding protein 39-like OS=Homo sapiens OX=9606 GN=CAB39L PE=1 SV=3	1.04473	0.87941	0.92743	0.975332	0.963321	1.20977	0.905714	0.363368	12	1
>sp	P62258	1433E_HUMAN 14-3-3 protein epsilon OS=Homo sapiens OX=9606 GN=YWHAE PE=1 SV=1	0.818288	1.07168	0.961839	0.798929	1.03371	1.31555	0.905854	0.595621	88	4
>sp	Q9H0A0	NAT10_HUMAN RNA cytidine acetyltransferase OS=Homo sapiens OX=9606 GN=NAT10 PE=1 SV=2	0.938908	0.663016	1.25097	1.07327	0.764174	1.30967	0.906512	0.694242	53	9
>sp	P02786	TFR1_HUMAN Transferrin receptor protein 1 OS=Homo sapiens OX=9606 GN=TFRC PE=1 SV=2	1.14648	0.873154	0.833327	1.04413	0.936783	1.16613	0.906552	0.461184	68	19
>sp	Q9H1E5	TMX4_HUMAN Thioredoxin-related transmembrane protein 4 OS=Homo sapiens OX=9606 GN=TMX4 PE=1 SV=1	1.06305	0.897274	0.892978	1.20722	0.84338	1.09609	0.906763	0.479078	14	4
>sp	Q16352	AINX_HUMAN Alpha-internexin OS=Homo sapiens OX=9606 GN=INA PE=1 SV=2	0.746864	0.935573	1.17104	1.713	0.897962	0.535565	0.906865	0.811657	70	2
>sp	O75390	CISY_HUMAN Citrate synthase, mitochondrial OS=Homo sapiens OX=9606 GN=CS PE=1 SV=2	0.928225	1.14277	0.782622	0.884283	1.63358	0.628527	0.906949	0.783662	49	4
>sp	P35579	MYH9_HUMAN Myosin-9 OS=Homo sapiens OX=9606 GN=MYH9 PE=1 SV=4	0.884212	1.13706	0.832431	1.05658	1.2948	0.794912	0.907004	0.606261	595	21
>sp	P31946	1433B_HUMAN 14-3-3 protein beta/alpha OS=Homo sapiens OX=9606 GN=YWHAB PE=1 SV=3	0.828929	0.945596	1.07931	1.22883	0.865218	1.05212	0.907083	0.492289	69	3
>sp	P06730	IF4E_HUMAN Eukaryotic translation initiation factor 4E OS=Homo sapiens OX=9606 GN=EIF4E PE=1 SV=2	1.02603	0.879004	0.949764	1.01397	0.978749	1.15249	0.907666	0.230496	10	5
>sp	Q9BPU6	DPYL5_HUMAN Dihydropyrimidinase-related protein 5 OS=Homo sapiens OX=9606 GN=DPYSL5 PE=1 SV=1	1.04503	0.896546	0.913894	0.891277	1.11749	1.13576	0.908073	0.364152	35	2
>sp	Q9Y4W2	LAS1L_HUMAN Ribosomal biogenesis protein LAS1L OS=Homo sapiens OX=9606 GN=LAS1L PE=1 SV=2	0.822957	0.692067	1.34046	0.987019	0.754189	1.40331	0.908081	0.743144	33	3
>sp	P00403	COX2_HUMAN Cytochrome c oxidase subunit 2 OS=Homo sapiens OX=9606 GN=MT-CO2 PE=1 SV=1	0.61477	1.58866	0.652708	1.07516	1.6731	0.395605	0.908479	0.853809	64	2
>sp	Q52LJ0	FA98B_HUMAN Protein FAM98B OS=Homo sapiens OX=9606 GN=FAM98B PE=1 SV=1	0.934627	0.853043	1.06872	0.966664	1.02648	1.15047	0.908633	0.314053	18	2
>sp	Q9UNF0	PACN2_HUMAN Protein kinase C and casein kinase substrate in neurons protein 2 OS=Homo sapiens OX=9606 GN=PACSIN2 PE=1 SV=2	1.00562	1.04289	0.808088	0.908885	1.01733	1.21719	0.90876	0.458166	27	5
>sp	O00505	IMA4_HUMAN Importin subunit alpha-4 OS=Homo sapiens OX=9606 GN=KPNA3 PE=1 SV=2	0.812897	0.930644	1.11309	0.990074	1.04836	1.10493	0.908782	0.392862	19	3
>sp	Q15393	SF3B3_HUMAN Splicing factor 3B subunit 3 OS=Homo sapiens OX=9606 GN=SF3B3 PE=1 SV=4	0.817545	0.779228	1.26137	1.18669	0.826524	1.12864	0.909698	0.648559	71	17
>sp	Q14108	SCRB2_HUMAN Lysosome membrane protein 2 OS=Homo sapiens OX=9606 GN=SCARB2 PE=1 SV=2	1.02172	1.16618	0.670276	0.924209	1.1843	1.03331	0.909719	0.607894	55	3
>sp	P61962	DCAF7_HUMAN DDB1- and CUL4-associated factor 7 OS=Homo sapiens OX=9606 GN=DCAF7 PE=1 SV=1	0.813525	1.04329	1.00147	0.987884	0.931946	1.22189	0.909781	0.454127	18	5
>sp	Q9BTX1	NDC1_HUMAN Nucleoporin NDC1 OS=Homo sapiens OX=9606 GN=NDC1 PE=1 SV=2	0.998793	0.76176	1.09781	1.12266	0.898631	1.12034	0.909835	0.493129	14	2
>sp	O94913	PCF11_HUMAN Pre-mRNA cleavage complex 2 protein Pcf11 OS=Homo sapiens OX=9606 GN=PCF11 PE=1 SV=3	0.8338	1.05618	0.968686	0.949502	0.96093	1.2309	0.910018	0.454138	23	2
>sp	Q86X55	CARM1_HUMAN Histone-arginine methyltransferase CARM1 OS=Homo sapiens OX=9606 GN=CARM1 PE=1 SV=3	0.719792	1.16696	0.971977	0.591855	1.78446	0.76495	0.910055	0.829417	21	1
>sp	Q9UBB4	ATX10_HUMAN Ataxin-10 OS=Homo sapiens OX=9606 GN=ATXN10 PE=1 SV=1	0.847315	0.870308	1.14112	0.860389	1.10941	1.17145	0.910065	0.520714	28	7
>sp	Q96F07	CYFP2_HUMAN Cytoplasmic FMR1-interacting protein 2 OS=Homo sapiens OX=9606 GN=CYFIP2 PE=1 SV=2	0.859126	1.04885	0.951235	1.408	0.801655	0.931136	0.910349	0.667337	77	3
>sp	Q9BS40	LXN_HUMAN Latexin OS=Homo sapiens OX=9606 GN=LXN PE=1 SV=2	0.801622	0.911835	1.14629	1.37733	0.804454	0.95847	0.910674	0.66826	6	1
>sp	Q9Y2L1	RRP44_HUMAN Exosome complex exonuclease RRP44 OS=Homo sapiens OX=9606 GN=DIS3 PE=1 SV=2	0.871507	0.904897	1.08358	1.14954	0.997027	0.99345	0.910818	0.32985	45	8
>sp	Q92540	SMG7_HUMAN Protein SMG7 OS=Homo sapiens OX=9606 GN=SMG7 PE=1 SV=2	0.895743	0.90234	1.06192	1.16156	0.919444	1.05899	0.910829	0.355678	13	1
>sp	Q4KWH8	PLCH1_HUMAN 1-phosphatidylinositol 4,5-bisphosphate phosphodiesterase eta-1 OS=Homo sapiens OX=9606 GN=PLCH1 PE=1 SV=1	1.17457	0.854449	0.831278	0.981907	0.894818	1.26298	0.911007	0.584665	34	1
>sp	P63172	DYLT1_HUMAN Dynein light chain Tctex-type 1 OS=Homo sapiens OX=9606 GN=DYNLT1 PE=1 SV=1	1.10289	1.01871	0.738711	0.561542	1.12254	1.45561	0.911015	0.76614	4	1
>sp	P61201	CSN2_HUMAN COP9 signalosome complex subunit 2 OS=Homo sapiens OX=9606 GN=COPS2 PE=1 SV=1	0.943593	0.960333	0.95639	1.19488	0.963854	0.980949	0.91102	0.279423	34	3
>sp	Q9NRX1	PNO1_HUMAN RNA-binding protein PNO1 OS=Homo sapiens OX=9606 GN=PNO1 PE=1 SV=1	0.938388	0.790599	1.13155	1.13871	0.949718	1.05103	0.911156	0.468155	11	3
>sp	Q9UBT7	CTNL1_HUMAN Alpha-catulin OS=Homo sapiens OX=9606 GN=CTNNAL1 PE=1 SV=2	0.966125	0.897783	0.997222	1.13035	0.988922	1.01959	0.911516	0.159193	8	1
>sp	P25398	RS12_HUMAN 40S ribosomal protein S12 OS=Homo sapiens OX=9606 GN=RPS12 PE=1 SV=3	1.17614	0.640382	1.04537	0.811218	0.998648	1.32824	0.911978	0.69844	38	3
>sp	P62826	RAN_HUMAN GTP-binding nuclear protein Ran OS=Homo sapiens OX=9606 GN=RAN PE=1 SV=3	0.990079	0.863918	1.00793	0.641009	0.998946	1.49812	0.912001	0.748576	25	3
>sp	Q9UNH7	SNX6_HUMAN Sorting nexin-6 OS=Homo sapiens OX=9606 GN=SNX6 PE=1 SV=1	1.03513	0.934507	0.892337	1.02455	1.1068	1.00669	0.912028	0.160567	30	5
>sp	Q9Y2A7	NCKP1_HUMAN Nck-associated protein 1 OS=Homo sapiens OX=9606 GN=NCKAP1 PE=1 SV=1	0.944316	1.09062	0.827419	0.997794	1.01614	1.12372	0.91226	0.362757	94	6
>sp	O00469	PLOD2_HUMAN Procollagen-lysine,2-oxoglutarate 5-dioxygenase 2 OS=Homo sapiens OX=9606 GN=PLOD2 PE=1 SV=2	1.01012	0.7244	1.12812	1.06605	0.663194	1.40812	0.912436	0.733884	36	10
>sp	P37198	NUP62_HUMAN Nuclear pore glycoprotein p62 OS=Homo sapiens OX=9606 GN=NUP62 PE=1 SV=3	0.856874	1.09724	0.908536	0.86899	1.26205	1.00631	0.912439	0.544958	15	1
>sp	P17844	DDX5_HUMAN Probable ATP-dependent RNA helicase DDX5 OS=Homo sapiens OX=9606 GN=DDX5 PE=1 SV=1	0.954655	0.829466	1.07874	0.821722	0.850309	1.4651	0.912573	0.713432	63	9
>sp	Q68EM7	RHG17_HUMAN Rho GTPase-activating protein 17 OS=Homo sapiens OX=9606 GN=ARHGAP17 PE=1 SV=1	0.811928	1.08189	0.969063	0.979848	1.16494	0.992335	0.912581	0.409136	34	3
>sp	Q9NZB2	F120A_HUMAN Constitutive coactivator of PPAR-gamma-like protein 1 OS=Homo sapiens OX=9606 GN=FAM120A PE=1 SV=2	0.933249	0.830785	1.09894	1.10163	0.868002	1.16739	0.91264	0.489177	71	14
>sp	Q9UNW9	NOVA2_HUMAN RNA-binding protein Nova-2 OS=Homo sapiens OX=9606 GN=NOVA2 PE=1 SV=1	0.846618	0.99594	1.02083	1.29557	0.687074	1.15397	0.912892	0.67534	9	1
>sp	Q9P035	HACD3_HUMAN Very-long-chain (3R)-3-hydroxyacyl-CoA dehydratase 3 OS=Homo sapiens OX=9606 GN=HACD3 PE=1 SV=2	1.04465	0.913589	0.905166	1.12125	0.984903	1.03044	0.912904	0.206967	24	2
>sp	P06576	ATPB_HUMAN ATP synthase subunit beta, mitochondrial OS=Homo sapiens OX=9606 GN=ATP5F1B PE=1 SV=3	0.780485	1.40689	0.67622	0.95197	1.7347	0.44973	0.913021	0.847667	206	10
>sp	P53365	ARFP2_HUMAN Arfaptin-2 OS=Homo sapiens OX=9606 GN=ARFIP2 PE=1 SV=1	0.871114	0.743679	1.24895	1.35152	0.746828	1.03791	0.913109	0.714927	12	1
>sp	Q14683	SMC1A_HUMAN Structural maintenance of chromosomes protein 1A OS=Homo sapiens OX=9606 GN=SMC1A PE=1 SV=2	0.824822	0.857917	1.18111	1.15631	0.84752	1.13232	0.913175	0.580347	91	13
>sp	Q9NXC5	MIO_HUMAN GATOR complex protein MIOS OS=Homo sapiens OX=9606 GN=MIOS PE=1 SV=2	0.836948	0.928265	1.09971	1.16175	0.884965	1.08836	0.91383	0.470622	25	6
>sp	P22087	FBRL_HUMAN rRNA 2'-O-methyltransferase fibrillarin OS=Homo sapiens OX=9606 GN=FBL PE=1 SV=2	1.06192	0.875495	0.927933	1.0246	0.973828	1.13623	0.914087	0.28952	34	1
>sp	P15924	DESP_HUMAN Desmoplakin OS=Homo sapiens OX=9606 GN=DSP PE=1 SV=3	0.950651	0.812059	1.10287	1.32965	0.802596	1.00218	0.914227	0.643034	184	33
>sp	O14672	ADA10_HUMAN Disintegrin and metalloproteinase domain-containing protein 10 OS=Homo sapiens OX=9606 GN=ADAM10 PE=1 SV=1	1.05074	0.896983	0.917881	1.15323	0.982824	0.998347	0.914242	0.285878	36	7
>sp	Q96HP0	DOCK6_HUMAN Dedicator of cytokinesis protein 6 OS=Homo sapiens OX=9606 GN=DOCK6 PE=1 SV=3	0.922321	1.1236	0.820061	1.08197	1.05005	1.00199	0.914477	0.423902	50	1
>sp	Q96KP1	EXOC2_HUMAN Exocyst complex component 2 OS=Homo sapiens OX=9606 GN=EXOC2 PE=1 SV=1	0.86459	0.945182	1.05645	1.29465	0.872446	0.966682	0.914623	0.572244	45	4
>sp	Q9ULV4	COR1C_HUMAN Coronin-1C OS=Homo sapiens OX=9606 GN=CORO1C PE=1 SV=1	0.845202	1.06478	0.956306	1.07862	1.09847	0.956613	0.914664	0.32033	47	6
>sp	Q12913	PTPRJ_HUMAN Receptor-type tyrosine-protein phosphatase eta OS=Homo sapiens OX=9606 GN=PTPRJ PE=1 SV=3	0.943109	1.02816	0.89561	0.975293	0.958239	1.19959	0.915024	0.383741	25	4
>sp	Q8NBN7	RDH13_HUMAN Retinol dehydrogenase 13 OS=Homo sapiens OX=9606 GN=RDH13 PE=1 SV=2	1.05802	0.835378	0.973689	1.09308	0.884264	1.15556	0.915151	0.446976	19	1
>sp	Q9NQT8	KI13B_HUMAN Kinesin-like protein KIF13B OS=Homo sapiens OX=9606 GN=KIF13B PE=1 SV=2	0.945943	0.892391	1.02883	1.26707	0.852854	1.0129	0.9152	0.546304	62	1
>sp	Q9BY44	EIF2A_HUMAN Eukaryotic translation initiation factor 2A OS=Homo sapiens OX=9606 GN=EIF2A PE=1 SV=3	0.985403	0.746177	1.13572	0.879117	0.776133	1.47745	0.915281	0.743233	35	11
>sp	Q13112	CAF1B_HUMAN Chromatin assembly factor 1 subunit B OS=Homo sapiens OX=9606 GN=CHAF1B PE=1 SV=1	0.900953	0.939914	1.02649	1.20322	0.985759	0.943666	0.915314	0.396015	14	2
>sp	Q9Y6X9	MORC2_HUMAN MORC family CW-type zinc finger protein 2 OS=Homo sapiens OX=9606 GN=MORC2 PE=1 SV=2	0.859575	0.919294	1.08941	1.32205	0.84108	0.968593	0.915878	0.621839	11	1
>sp	Q99615	DNJC7_HUMAN DnaJ homolog subfamily C member 7 OS=Homo sapiens OX=9606 GN=DNAJC7 PE=1 SV=2	0.993659	0.96717	0.907692	1.23843	1.07201	0.821046	0.916028	0.547538	42	3
>sp	P33176	KINH_HUMAN Kinesin-1 heavy chain OS=Homo sapiens OX=9606 GN=KIF5B PE=1 SV=1	0.889248	1.0743	0.905864	1.09903	1.13771	0.893851	0.91657	0.418631	169	9
>sp	O75369	FLNB_HUMAN Filamin-B OS=Homo sapiens OX=9606 GN=FLNB PE=1 SV=2	0.912103	1.02175	0.935856	0.968597	1.22025	0.941444	0.916754	0.437668	292	27
>sp	Q8N0U8	VKORL_HUMAN Vitamin K epoxide reductase complex subunit 1-like protein 1 OS=Homo sapiens OX=9606 GN=VKORC1L1 PE=1 SV=2	1.23875	0.917578	0.713386	0.817245	1.12531	1.18773	0.916758	0.674693	5	3
>sp	O14757	CHK1_HUMAN Serine/threonine-protein kinase Chk1 OS=Homo sapiens OX=9606 GN=CHEK1 PE=1 SV=2	0.896409	0.752934	1.22087	1.37704	0.811974	0.940771	0.917063	0.714962	16	1
>sp	Q01433	AMPD2_HUMAN AMP deaminase 2 OS=Homo sapiens OX=9606 GN=AMPD2 PE=1 SV=2	0.967688	0.917567	0.985583	1.23626	1.03938	0.853523	0.917446	0.519111	35	3
>sp	Q4ZIN3	MBRL_HUMAN Membralin OS=Homo sapiens OX=9606 GN=TMEM259 PE=1 SV=1	1.19744	0.900537	0.772973	1.03386	0.95137	1.14382	0.917516	0.579574	8	1
>sp	Q7Z7N9	T179B_HUMAN Transmembrane protein 179B OS=Homo sapiens OX=9606 GN=TMEM179B PE=1 SV=1	1.15305	0.854722	0.863806	0.964572	0.99598	1.16787	0.917897	0.509835	1	1
>sp	Q15417	CNN3_HUMAN Calponin-3 OS=Homo sapiens OX=9606 GN=CNN3 PE=1 SV=1	0.977998	0.999884	0.894121	0.496924	1.3776	1.25348	0.91816	0.773489	39	1
>sp	P41240	CSK_HUMAN Tyrosine-protein kinase CSK OS=Homo sapiens OX=9606 GN=CSK PE=1 SV=1	0.958909	0.845537	1.06763	1.15557	0.936978	1.03537	0.918204	0.397168	27	5
>sp	Q9UMS6	SYNP2_HUMAN Synaptopodin-2 OS=Homo sapiens OX=9606 GN=SYNPO2 PE=1 SV=2	0.981055	0.882427	1.00863	1.56307	0.90901	0.655808	0.918229	0.770411	34	1
>sp	Q8N684	CPSF7_HUMAN Cleavage and polyadenylation specificity factor subunit 7 OS=Homo sapiens OX=9606 GN=CPSF7 PE=1 SV=1	0.705689	0.876557	1.29002	1.18302	0.885778	1.05893	0.918321	0.690587	16	5
>sp	Q9BQA9	CYBC1_HUMAN Cytochrome b-245 chaperone 1 OS=Homo sapiens OX=9606 GN=CYBC1 PE=1 SV=1	1.12456	0.91897	0.828789	1.5534	0.675093	0.899186	0.918353	0.783431	6	1
>sp	Q9BRX2	PELO_HUMAN Protein pelota homolog OS=Homo sapiens OX=9606 GN=PELO PE=1 SV=2	0.97346	0.886891	1.01237	0.976465	0.845468	1.30534	0.918602	0.603244	11	5
>sp	Q5TA45	INT11_HUMAN Integrator complex subunit 11 OS=Homo sapiens OX=9606 GN=INTS11 PE=1 SV=2	0.811093	0.942223	1.11945	1.18894	0.938421	0.999875	0.91863	0.509328	17	2
>sp	P23470	PTPRG_HUMAN Receptor-type tyrosine-protein phosphatase gamma OS=Homo sapiens OX=9606 GN=PTPRG PE=1 SV=4	0.933254	0.9371	1.00251	1.14353	1.07074	0.91287	0.918691	0.339799	21	7
>sp	P21926	CD9_HUMAN CD9 antigen OS=Homo sapiens OX=9606 GN=CD9 PE=1 SV=4	1.19399	0.974927	0.704419	0.926918	0.967834	1.23192	0.918976	0.650393	27	1
>sp	Q16891	MIC60_HUMAN MICOS complex subunit MIC60 OS=Homo sapiens OX=9606 GN=IMMT PE=1 SV=1	0.779851	1.34188	0.751602	0.955871	1.57446	0.596332	0.918978	0.81994	127	3
>sp	Q6P1N0	C2D1A_HUMAN Coiled-coil and C2 domain-containing protein 1A OS=Homo sapiens OX=9606 GN=CC2D1A PE=1 SV=1	0.820935	1.07154	0.981084	0.977251	1.1894	0.959791	0.919114	0.463082	25	3
>sp	Q9BZZ5	API5_HUMAN Apoptosis inhibitor 5 OS=Homo sapiens OX=9606 GN=API5 PE=1 SV=3	0.806582	0.847184	1.22026	0.909953	0.860523	1.3555	0.919401	0.703922	33	7
>sp	O00410	IPO5_HUMAN Importin-5 OS=Homo sapiens OX=9606 GN=IPO5 PE=1 SV=4	0.802377	1.11789	0.954146	0.748747	1.33854	1.0383	0.919641	0.693376	90	8
>sp	Q15102	PA1B3_HUMAN Platelet-activating factor acetylhydrolase IB subunit gamma OS=Homo sapiens OX=9606 GN=PAFAH1B3 PE=1 SV=1	0.748908	0.947098	1.17862	1.36224	0.987663	0.775481	0.919767	0.71504	19	1
>sp	P05023	AT1A1_HUMAN Sodium/potassium-transporting ATPase subunit alpha-1 OS=Homo sapiens OX=9606 GN=ATP1A1 PE=1 SV=1	1.00478	1.07803	0.791922	1.00949	1.18431	0.931461	0.919837	0.504467	291	10
>sp	Q8WWY3	PRP31_HUMAN U4/U6 small nuclear ribonucleoprotein Prp31 OS=Homo sapiens OX=9606 GN=PRPF31 PE=1 SV=2	0.931027	0.838439	1.10537	1.20401	0.779757	1.1414	0.919898	0.622135	28	3
>sp	Q95604	1C17_HUMAN HLA class I histocompatibility antigen, Cw-17 alpha chain OS=Homo sapiens OX=9606 GN=HLA-C PE=1 SV=1	1.1947	1.10103	0.579703	1.41017	1.11804	0.596355	0.920265	0.799713	17	2
>sp	P78406	RAE1L_HUMAN mRNA export factor OS=Homo sapiens OX=9606 GN=RAE1 PE=1 SV=1	1.0709	0.94557	0.859333	0.616959	1.23085	1.27638	0.920496	0.739669	28	1
>sp	Q92692	NECT2_HUMAN Nectin-2 OS=Homo sapiens OX=9606 GN=NECTIN2 PE=1 SV=1	0.982703	1.07889	0.814252	1.04093	1.20403	0.879187	0.920522	0.534572	13	7
>sp	Q96FW1	OTUB1_HUMAN Ubiquitin thioesterase OTUB1 OS=Homo sapiens OX=9606 GN=OTUB1 PE=1 SV=2	0.752403	0.835091	1.2891	0.991086	1.19458	0.937739	0.920981	0.687109	17	1
>sp	P63151	2ABA_HUMAN Serine/threonine-protein phosphatase 2A 55 kDa regulatory subunit B alpha isoform OS=Homo sapiens OX=9606 GN=PPP2R2A PE=1 SV=1	0.573843	0.923461	1.37931	1.3319	0.797531	0.993955	0.920991	0.785976	31	1
>sp	Q9NZL4	HPBP1_HUMAN Hsp70-binding protein 1 OS=Homo sapiens OX=9606 GN=HSPBP1 PE=1 SV=2	1.05812	0.849969	0.969338	0.692322	1.27078	1.15947	0.921493	0.697881	20	1
>sp	O15381	NVL_HUMAN Nuclear valosin-containing protein-like OS=Homo sapiens OX=9606 GN=NVL PE=1 SV=1	1.02344	0.570611	1.28346	0.97057	0.644114	1.5078	0.921547	0.81539	29	1
>sp	Q9UJZ1	STML2_HUMAN Stomatin-like protein 2, mitochondrial OS=Homo sapiens OX=9606 GN=STOML2 PE=1 SV=1	0.785556	1.3433	0.748854	0.935415	1.71058	0.476301	0.921665	0.854291	47	3
>sp	O43837	IDH3B_HUMAN Isocitrate dehydrogenase [NAD] subunit beta, mitochondrial OS=Homo sapiens OX=9606 GN=IDH3B PE=1 SV=2	0.980506	1.203	0.694401	1.23153	1.44855	0.44201	0.92179	0.82653	35	1
>sp	Q16720	AT2B3_HUMAN Plasma membrane calcium-transporting ATPase 3 OS=Homo sapiens OX=9606 GN=ATP2B3 PE=1 SV=3	1.04829	0.887547	0.942174	1.13689	1.20348	0.781628	0.921849	0.607272	46	1
>sp	O14656	TOR1A_HUMAN Torsin-1A OS=Homo sapiens OX=9606 GN=TOR1A PE=1 SV=1	1.23312	0.862036	0.783155	1.10898	0.942982	1.06973	0.922034	0.627323	19	4
>sp	Q14232	EI2BA_HUMAN Translation initiation factor eIF-2B subunit alpha OS=Homo sapiens OX=9606 GN=EIF2B1 PE=1 SV=1	0.976058	0.900636	1.00169	1.19764	0.956056	0.967916	0.922081	0.417215	24	5
>sp	P17858	PFKAL_HUMAN ATP-dependent 6-phosphofructokinase, liver type OS=Homo sapiens OX=9606 GN=PFKL PE=1 SV=6	1.00042	1.09357	0.784851	0.923018	1.36207	0.836071	0.922363	0.693229	86	3
>sp	O00429	DNM1L_HUMAN Dynamin-1-like protein OS=Homo sapiens OX=9606 GN=DNM1L PE=1 SV=2	0.934651	0.942549	1.00199	1.12901	1.05978	0.932027	0.922576	0.296345	66	9
>sp	Q96CW5	GCP3_HUMAN Gamma-tubulin complex component 3 OS=Homo sapiens OX=9606 GN=TUBGCP3 PE=1 SV=2	0.82601	1.0263	1.02696	1.18555	0.941935	0.993244	0.922627	0.465841	33	3
>sp	Q9UNS2	CSN3_HUMAN COP9 signalosome complex subunit 3 OS=Homo sapiens OX=9606 GN=COPS3 PE=1 SV=3	0.759037	0.999771	1.12059	1.2525	0.989593	0.878518	0.922703	0.628322	34	1
>sp	Q99523	SORT_HUMAN Sortilin OS=Homo sapiens OX=9606 GN=SORT1 PE=1 SV=3	1.076	0.935361	0.868126	0.850231	0.988314	1.28197	0.922759	0.610865	23	6
>sp	P49721	PSB2_HUMAN Proteasome subunit beta type-2 OS=Homo sapiens OX=9606 GN=PSMB2 PE=1 SV=1	0.920942	0.967532	0.992313	1.2402	1.01852	0.860496	0.923562	0.54748	29	2
>sp	O96013	PAK4_HUMAN Serine/threonine-protein kinase PAK 4 OS=Homo sapiens OX=9606 GN=PAK4 PE=1 SV=1	0.95965	1.02943	0.891833	1.04663	1.07093	1.00152	0.923642	0.173881	42	2
>sp	Q9H0U3	MAGT1_HUMAN Magnesium transporter protein 1 OS=Homo sapiens OX=9606 GN=MAGT1 PE=1 SV=1	0.974415	0.984936	0.921885	1.38303	0.898327	0.837406	0.923839	0.672198	13	2
>sp	O75175	CNOT3_HUMAN CCR4-NOT transcription complex subunit 3 OS=Homo sapiens OX=9606 GN=CNOT3 PE=1 SV=1	0.804857	0.789771	1.28687	1.10487	0.962072	1.05156	0.924001	0.680534	15	3
>sp	P51148	RAB5C_HUMAN Ras-related protein Rab-5C OS=Homo sapiens OX=9606 GN=RAB5C PE=1 SV=2	0.987802	0.973295	0.921198	1.49949	0.763782	0.854435	0.924492	0.752694	36	1
>sp	P84085	ARF5_HUMAN ADP-ribosylation factor 5 OS=Homo sapiens OX=9606 GN=ARF5 PE=1 SV=2	0.727965	1.17218	0.982561	1.25647	0.892859	0.967969	0.924745	0.669619	20	1
>sp	O94915	FRYL_HUMAN Protein furry homolog-like OS=Homo sapiens OX=9606 GN=FRYL PE=1 SV=2	1.04017	0.873986	0.968713	1.20038	0.979324	0.93743	0.924846	0.465948	160	9
>sp	P16615	AT2A2_HUMAN Sarcoplasmic/endoplasmic reticulum calcium ATPase 2 OS=Homo sapiens OX=9606 GN=ATP2A2 PE=1 SV=1	1.19754	0.890116	0.795278	0.957239	1.04454	1.11528	0.924888	0.596561	96	10
>sp	P62495	ERF1_HUMAN Eukaryotic peptide chain release factor subunit 1 OS=Homo sapiens OX=9606 GN=ETF1 PE=1 SV=3	1.00065	0.860002	1.02254	1.13768	0.926078	1.05305	0.92505	0.386415	42	9
>sp	Q8N5F7	NKAP_HUMAN NF-kappa-B-activating protein OS=Homo sapiens OX=9606 GN=NKAP PE=1 SV=1	0.579856	1.04316	1.26037	1.05378	1.09528	0.967541	0.92517	0.737894	11	1
>sp	Q9Y450	HBS1L_HUMAN HBS1-like protein OS=Homo sapiens OX=9606 GN=HBS1L PE=1 SV=1	0.910064	0.958152	1.01583	1.29451	0.887045	0.934396	0.925574	0.612683	33	2
>sp	Q9NUQ8	ABCF3_HUMAN ATP-binding cassette sub-family F member 3 OS=Homo sapiens OX=9606 GN=ABCF3 PE=1 SV=2	1.2815	0.622058	0.980496	1.26902	0.793005	1.05392	0.925581	0.760357	27	3
>sp	Q15648	MED1_HUMAN Mediator of RNA polymerase II transcription subunit 1 OS=Homo sapiens OX=9606 GN=MED1 PE=1 SV=4	0.879605	0.750316	1.25431	1.13184	0.770732	1.2132	0.925686	0.723703	28	3
>sp	Q96P11	NSUN5_HUMAN Probable 28S rRNA (cytosine-C(5))-methyltransferase OS=Homo sapiens OX=9606 GN=NSUN5 PE=1 SV=2	0.903522	0.823013	1.1579	0.903581	0.833316	1.37866	0.925816	0.722439	18	3
>sp	Q9C0C2	TB182_HUMAN 182 kDa tankyrase-1-binding protein OS=Homo sapiens OX=9606 GN=TNKS1BP1 PE=1 SV=4	0.91048	0.780386	1.19534	1.02731	0.894657	1.19183	0.926912	0.641835	68	4
>sp	Q8NBM8	PCYXL_HUMAN Prenylcysteine oxidase-like OS=Homo sapiens OX=9606 GN=PCYOX1L PE=1 SV=2	0.846455	0.916418	1.1234	1.31816	0.927494	0.868074	0.926949	0.672862	7	1
>sp	Q9H9T3	ELP3_HUMAN Elongator complex protein 3 OS=Homo sapiens OX=9606 GN=ELP3 PE=1 SV=2	0.78839	1.28051	0.817883	0.860895	1.26425	0.988072	0.927267	0.725108	22	2
>sp	P55735	SEC13_HUMAN Protein SEC13 homolog OS=Homo sapiens OX=9606 GN=SEC13 PE=1 SV=3	1.12266	1.07542	0.688718	0.450266	1.27509	1.38786	0.927272	0.832623	23	2
>sp	Q9UBP0	SPAST_HUMAN Spastin OS=Homo sapiens OX=9606 GN=SPAST PE=1 SV=1	0.773772	0.941736	1.17135	1.19701	0.961171	0.954962	0.927314	0.622195	11	1
>sp	P25705	ATPA_HUMAN ATP synthase subunit alpha, mitochondrial OS=Homo sapiens OX=9606 GN=ATP5F1A PE=1 SV=1	0.752724	1.47637	0.65793	0.919548	1.7812	0.412223	0.927416	0.88313	183	9
>sp	Q9NTZ6	RBM12_HUMAN RNA-binding protein 12 OS=Homo sapiens OX=9606 GN=RBM12 PE=1 SV=1	0.815701	0.881776	1.18965	1.09117	0.990533	1.03117	0.927482	0.584943	34	5
>sp	P50416	CPT1A_HUMAN Carnitine O-palmitoyltransferase 1, liver isoform OS=Homo sapiens OX=9606 GN=CPT1A PE=1 SV=2	1.07918	0.996513	0.812998	1.06729	1.11615	0.927868	0.92845	0.490142	70	8
>sp	P51157	RAB28_HUMAN Ras-related protein Rab-28 OS=Homo sapiens OX=9606 GN=RAB28 PE=1 SV=2	0.89571	0.794594	1.19874	0.873687	0.842374	1.39489	0.92867	0.751976	5	1
>sp	O15160	RPAC1_HUMAN DNA-directed RNA polymerases I and III subunit RPAC1 OS=Homo sapiens OX=9606 GN=POLR1C PE=1 SV=1	0.875644	0.928331	1.08511	1.24442	0.810571	1.05592	0.928696	0.635711	13	6
>sp	Q27J81	INF2_HUMAN Inverted formin-2 OS=Homo sapiens OX=9606 GN=INF2 PE=1 SV=2	0.82908	1.12446	0.935908	1.11456	1.14159	0.8544	0.928918	0.589685	62	5
>sp	O15511	ARPC5_HUMAN Actin-related protein 2/3 complex subunit 5 OS=Homo sapiens OX=9606 GN=ARPC5 PE=1 SV=3	1.1236	0.605287	1.16072	1.20504	1.01623	0.889124	0.929016	0.739189	21	1
>sp	P22695	QCR2_HUMAN Cytochrome b-c1 complex subunit 2, mitochondrial OS=Homo sapiens OX=9606 GN=UQCRC2 PE=1 SV=3	0.719433	1.53913	0.631544	0.876745	1.69523	0.537924	0.929326	0.878493	89	2
>sp	P30419	NMT1_HUMAN Glycylpeptide N-tetradecanoyltransferase 1 OS=Homo sapiens OX=9606 GN=NMT1 PE=1 SV=2	0.971474	0.852126	1.06671	0.883934	0.944817	1.28094	0.92945	0.633858	36	5
>sp	Q9ULT8	HECD1_HUMAN E3 ubiquitin-protein ligase HECTD1 OS=Homo sapiens OX=9606 GN=HECTD1 PE=1 SV=3	0.734345	0.884053	1.27197	1.07561	0.920157	1.11387	0.929488	0.702371	63	1
>sp	Q7L5N7	PCAT2_HUMAN Lysophosphatidylcholine acyltransferase 2 OS=Homo sapiens OX=9606 GN=LPCAT2 PE=1 SV=1	0.9158	0.80953	1.16581	1.29232	0.940801	0.875742	0.929965	0.687149	15	1
>sp	O95071	UBR5_HUMAN E3 ubiquitin-protein ligase UBR5 OS=Homo sapiens OX=9606 GN=UBR5 PE=1 SV=2	0.760999	1.00199	1.12825	0.915545	1.15641	1.0368	0.930033	0.606757	67	4
>sp	Q8TC12	RDH11_HUMAN Retinol dehydrogenase 11 OS=Homo sapiens OX=9606 GN=RDH11 PE=1 SV=2	1.0393	0.875119	0.977223	1.12196	0.838443	1.14796	0.930281	0.560215	42	1
>sp	O15042	SR140_HUMAN U2 snRNP-associated SURP motif-containing protein OS=Homo sapiens OX=9606 GN=U2SURP PE=1 SV=2	0.943729	0.871975	1.07685	0.904367	0.914404	1.28868	0.930846	0.645759	37	3
>sp	Q08211	DHX9_HUMAN ATP-dependent RNA helicase A OS=Homo sapiens OX=9606 GN=DHX9 PE=1 SV=4	0.900073	0.757012	1.23586	1.08517	0.779462	1.24242	0.931091	0.734875	125	20
>sp	O14976	GAK_HUMAN Cyclin-G-associated kinase OS=Homo sapiens OX=9606 GN=GAK PE=1 SV=2	0.906818	0.910556	1.0759	1.31635	0.783891	1.00649	0.931292	0.699131	40	3
>sp	Q9UGP8	SEC63_HUMAN Translocation protein SEC63 homolog OS=Homo sapiens OX=9606 GN=SEC63 PE=1 SV=2	1.07051	1.01458	0.808217	0.8995	1.12658	1.08061	0.931315	0.538442	50	7
>sp	Q13454	TUSC3_HUMAN Tumor suppressor candidate 3 OS=Homo sapiens OX=9606 GN=TUSC3 PE=1 SV=1	0.917402	0.779625	1.19677	0.964603	0.87432	1.26728	0.931618	0.699799	3	1
>sp	O43427	FIBP_HUMAN Acidic fibroblast growth factor intracellular-binding protein OS=Homo sapiens OX=9606 GN=FIBP PE=1 SV=3	0.85322	1.26539	0.775555	1.15719	1.00475	0.9439	0.931845	0.700458	8	1
>sp	Q9H330	TM245_HUMAN Transmembrane protein 245 OS=Homo sapiens OX=9606 GN=TMEM245 PE=1 SV=3	1.00349	1.00562	0.885841	1.28909	0.869838	0.946129	0.932333	0.647985	9	2
>sp	P63208	SKP1_HUMAN S-phase kinase-associated protein 1 OS=Homo sapiens OX=9606 GN=SKP1 PE=1 SV=2	1.21204	0.764566	0.918714	0.81235	1.11693	1.1754	0.932566	0.707569	21	2
>sp	Q7L2E3	DHX30_HUMAN ATP-dependent RNA helicase DHX30 OS=Homo sapiens OX=9606 GN=DHX30 PE=1 SV=1	0.970837	0.967416	0.957567	1.16157	0.950618	0.991991	0.932877	0.343236	66	16
>sp	Q6P1N9	TATD1_HUMAN Putative deoxyribonuclease TATDN1 OS=Homo sapiens OX=9606 GN=TATDN1 PE=1 SV=2	0.941732	0.900833	1.05373	1.01913	1.07026	1.01433	0.933172	0.266655	17	1
>sp	O75131	CPNE3_HUMAN Copine-3 OS=Homo sapiens OX=9606 GN=CPNE3 PE=1 SV=1	1.04778	0.985218	0.863479	0.983157	0.992404	1.12796	0.933287	0.390391	48	2
>sp	Q9UBS4	DJB11_HUMAN DnaJ homolog subfamily B member 11 OS=Homo sapiens OX=9606 GN=DNAJB11 PE=1 SV=1	1.09129	0.890481	0.914784	1.65689	0.69697	0.749585	0.933335	0.847025	29	2
>sp	Q92598	HS105_HUMAN Heat shock protein 105 kDa OS=Homo sapiens OX=9606 GN=HSPH1 PE=1 SV=1	0.887079	0.871872	1.13798	1.18429	0.868209	1.05056	0.933572	0.614181	82	5
>sp	Q9BW60	ELOV1_HUMAN Elongation of very long chain fatty acids protein 1 OS=Homo sapiens OX=9606 GN=ELOVL1 PE=1 SV=1	1.48956	0.781191	0.62637	0.536622	1.26839	1.29787	0.933689	0.859809	5	1
>sp	Q6NUQ1	RINT1_HUMAN RAD50-interacting protein 1 OS=Homo sapiens OX=9606 GN=RINT1 PE=1 SV=1	0.975045	1.00036	0.921832	1.05171	1.0746	0.976453	0.933758	0.146806	14	1
>sp	Q15043	S39AE_HUMAN Zinc transporter ZIP14 OS=Homo sapiens OX=9606 GN=SLC39A14 PE=1 SV=3	1.1845	0.956432	0.757318	0.957476	1.1931	0.951172	0.934391	0.671993	34	3
>sp	P32121	ARRB2_HUMAN Beta-arrestin-2 OS=Homo sapiens OX=9606 GN=ARRB2 PE=1 SV=2	0.957658	0.876022	1.06465	1.19122	0.898754	1.0117	0.93444	0.545482	19	2
>sp	P81605	DCD_HUMAN Dermcidin OS=Homo sapiens OX=9606 GN=DCD PE=1 SV=2	0.80502	0.73497	1.35898	1.36196	0.608659	1.13041	0.934844	0.832222	5	1
>sp	Q86UX7	URP2_HUMAN Fermitin family homolog 3 OS=Homo sapiens OX=9606 GN=FERMT3 PE=1 SV=1	0.965727	0.693316	1.23997	1.26465	0.619335	1.217	0.934869	0.809888	50	1
>sp	Q9UH62	ARMX3_HUMAN Armadillo repeat-containing X-linked protein 3 OS=Homo sapiens OX=9606 GN=ARMCX3 PE=1 SV=1	0.828374	1.08528	0.986754	1.24535	0.990162	0.864083	0.93574	0.651767	17	1
>sp	Q9BT78	CSN4_HUMAN COP9 signalosome complex subunit 4 OS=Homo sapiens OX=9606 GN=COPS4 PE=1 SV=1	0.851763	0.968253	1.08065	0.774655	1.1077	1.21697	0.935903	0.686594	33	2
>sp	Q9P2J5	SYLC_HUMAN Leucine--tRNA ligase, cytoplasmic OS=Homo sapiens OX=9606 GN=LARS PE=1 SV=2	0.76967	1.00003	1.131	0.962628	1.03216	1.10451	0.93592	0.605925	105	11
>sp	P08238	HS90B_HUMAN Heat shock protein HSP 90-beta OS=Homo sapiens OX=9606 GN=HSP90AB1 PE=1 SV=4	0.812506	1.01744	1.07078	1.08851	0.91585	1.09491	0.93594	0.540007	158	2
>sp	Q3ZCQ8	TIM50_HUMAN Mitochondrial import inner membrane translocase subunit TIM50 OS=Homo sapiens OX=9606 GN=TIMM50 PE=1 SV=2	0.743852	1.41116	0.745974	0.827605	1.75658	0.514833	0.936097	0.88804	20	2
>sp	P78344	IF4G2_HUMAN Eukaryotic translation initiation factor 4 gamma 2 OS=Homo sapiens OX=9606 GN=EIF4G2 PE=1 SV=1	0.811732	0.933185	1.15616	0.816021	0.921943	1.36096	0.936156	0.755586	55	17
>sp	Q9BY49	PECR_HUMAN Peroxisomal trans-2-enoyl-CoA reductase OS=Homo sapiens OX=9606 GN=PECR PE=1 SV=2	1.02494	0.979637	0.896617	1.25471	0.777148	1.06695	0.936227	0.686917	22	4
>sp	P04843	RPN1_HUMAN Dolichyl-diphosphooligosaccharide--protein glycosyltransferase subunit 1 OS=Homo sapiens OX=9606 GN=RPN1 PE=1 SV=1	1.10337	0.900691	0.897259	1.14618	0.934178	1.01832	0.936308	0.513917	136	19
>sp	Q9H9A6	LRC40_HUMAN Leucine-rich repeat-containing protein 40 OS=Homo sapiens OX=9606 GN=LRRC40 PE=1 SV=1	0.799977	1.04839	1.05307	1.02201	1.02668	1.04987	0.936381	0.47797	28	14
>sp	Q86Y56	DAAF5_HUMAN Dynein assembly factor 5, axonemal OS=Homo sapiens OX=9606 GN=DNAAF5 PE=1 SV=4	0.824579	1.03581	1.04129	0.973343	1.12904	0.995935	0.936535	0.495174	35	2
>sp	Q8TEM1	PO210_HUMAN Nuclear pore membrane glycoprotein 210 OS=Homo sapiens OX=9606 GN=NUP210 PE=1 SV=3	1.04878	1.00029	0.852927	1.1587	1.0197	0.919593	0.936736	0.51332	56	21
>sp	O00203	AP3B1_HUMAN AP-3 complex subunit beta-1 OS=Homo sapiens OX=9606 GN=AP3B1 PE=1 SV=3	1.04472	0.941686	0.915994	1.13291	1.07266	0.892028	0.936981	0.485755	52	6
>sp	P61225	RAP2B_HUMAN Ras-related protein Rap-2b OS=Homo sapiens OX=9606 GN=RAP2B PE=1 SV=1	0.929564	1.05425	0.919431	1.17631	1.0635	0.856943	0.937512	0.578368	23	3
>sp	Q3B7T1	EDRF1_HUMAN Erythroid differentiation-related factor 1 OS=Homo sapiens OX=9606 GN=EDRF1 PE=1 SV=1	1.0975	0.610707	1.19506	1.59277	0.666263	0.8377	0.937528	0.85921	9	1
>sp	Q9BPX5	ARP5L_HUMAN Actin-related protein 2/3 complex subunit 5-like protein OS=Homo sapiens OX=9606 GN=ARPC5L PE=1 SV=1	1.07814	0.718432	1.10671	1.19267	0.907065	0.996987	0.937533	0.693717	13	3
>sp	P62917	RL8_HUMAN 60S ribosomal protein L8 OS=Homo sapiens OX=9606 GN=RPL8 PE=1 SV=2	0.938933	0.891745	1.0727	1.38667	0.903123	0.806828	0.937596	0.759302	74	3
>sp	Q13889	TF2H3_HUMAN General transcription factor IIH subunit 3 OS=Homo sapiens OX=9606 GN=GTF2H3 PE=1 SV=2	0.768042	0.925005	1.21049	1.28252	1.06754	0.746397	0.937697	0.767293	6	1
>sp	P22061	PIMT_HUMAN Protein-L-isoaspartate(D-aspartate) O-methyltransferase OS=Homo sapiens OX=9606 GN=PCMT1 PE=1 SV=4	0.930355	0.951603	1.0217	1.43097	0.758599	0.90677	0.937769	0.770586	36	1
>sp	Q9P0V3	SH3B4_HUMAN SH3 domain-binding protein 4 OS=Homo sapiens OX=9606 GN=SH3BP4 PE=1 SV=1	0.946477	1.06	0.897197	1.14524	0.850521	1.10057	0.937781	0.578897	39	4
>sp	Q99640	PMYT1_HUMAN Membrane-associated tyrosine- and threonine-specific cdc2-inhibitory kinase OS=Homo sapiens OX=9606 GN=PKMYT1 PE=1 SV=1	1.07891	0.915009	0.909949	1.33888	0.981009	0.776239	0.937904	0.741438	4	1
>sp	Q7L576	CYFP1_HUMAN Cytoplasmic FMR1-interacting protein 1 OS=Homo sapiens OX=9606 GN=CYFIP1 PE=1 SV=1	0.948143	1.04723	0.908602	1.09382	1.00613	0.996079	0.937967	0.287354	96	8
>sp	P42704	LPPRC_HUMAN Leucine-rich PPR motif-containing protein, mitochondrial OS=Homo sapiens OX=9606 GN=LRPPRC PE=1 SV=3	0.86138	1.29772	0.74515	1.06617	1.50683	0.522741	0.938143	0.858354	149	13
>sp	Q9Y6M5	ZNT1_HUMAN Zinc transporter 1 OS=Homo sapiens OX=9606 GN=SLC30A1 PE=1 SV=3	0.712242	1.52947	0.6626	0.719701	1.41475	0.961241	0.938177	0.863943	13	3
>sp	Q96HE7	ERO1A_HUMAN ERO1-like protein alpha OS=Homo sapiens OX=9606 GN=ERO1A PE=1 SV=2	1.11941	0.953057	0.832489	1.1601	0.888989	1.04596	0.938583	0.609352	44	6
>sp	P30101	PDIA3_HUMAN Protein disulfide-isomerase A3 OS=Homo sapiens OX=9606 GN=PDIA3 PE=1 SV=4	1.16587	0.920668	0.818451	1.19252	0.847257	1.05524	0.938604	0.682509	189	10
>sp	P04040	CATA_HUMAN Catalase OS=Homo sapiens OX=9606 GN=CAT PE=1 SV=3	1.12346	0.928759	0.852808	1.08671	0.817806	1.19046	0.938627	0.67062	105	11
>sp	O15144	ARPC2_HUMAN Actin-related protein 2/3 complex subunit 2 OS=Homo sapiens OX=9606 GN=ARPC2 PE=1 SV=1	1.10092	0.781136	1.02394	1.22561	0.799982	1.0684	0.939236	0.711786	46	6
>sp	Q9Y5X3	SNX5_HUMAN Sorting nexin-5 OS=Homo sapiens OX=9606 GN=SNX5 PE=1 SV=1	1.1411	0.859522	0.905989	1.10578	1.09896	0.88865	0.939622	0.610812	32	8
>sp	Q15021	CND1_HUMAN Condensin complex subunit 1 OS=Homo sapiens OX=9606 GN=NCAPD2 PE=1 SV=3	0.970321	1.01697	0.920309	1.02387	1.03833	1.0302	0.94024	0.0944475	60	20
>sp	P36897	TGFR1_HUMAN TGF-beta receptor type-1 OS=Homo sapiens OX=9606 GN=TGFBR1 PE=1 SV=1	1.14381	0.885986	0.877838	1.39192	0.810482	0.889957	0.940264	0.781107	3	1
>sp	P13010	XRCC5_HUMAN X-ray repair cross-complementing protein 5 OS=Homo sapiens OX=9606 GN=XRCC5 PE=1 SV=3	0.785882	0.916152	1.20563	0.881068	0.921856	1.28941	0.940281	0.749047	110	10
>sp	P39748	FEN1_HUMAN Flap endonuclease 1 OS=Homo sapiens OX=9606 GN=FEN1 PE=1 SV=1	0.89406	0.916832	1.09714	0.995061	0.957048	1.13986	0.940509	0.511436	28	4
>sp	Q5PRF9	SMAG2_HUMAN Protein Smaug homolog 2 OS=Homo sapiens OX=9606 GN=SAMD4B PE=1 SV=1	1.12789	0.885125	0.895041	1.32176	0.837306	0.932878	0.940524	0.739039	42	1
>sp	Q9Y2T2	AP3M1_HUMAN AP-3 complex subunit mu-1 OS=Homo sapiens OX=9606 GN=AP3M1 PE=1 SV=1	1.02157	0.97501	0.911963	1.11377	1.10628	0.871401	0.940833	0.53474	19	3
>sp	Q8WZ82	OVCA2_HUMAN Esterase OVCA2 OS=Homo sapiens OX=9606 GN=OVCA2 PE=1 SV=1	0.812903	0.721016	1.37476	0.788985	1.01529	1.28704	0.940919	0.820835	7	1
>sp	O43156	TTI1_HUMAN TELO2-interacting protein 1 homolog OS=Homo sapiens OX=9606 GN=TTI1 PE=1 SV=3	0.883172	0.969331	1.05649	1.24946	0.906206	0.935337	0.941117	0.652226	16	2
>sp	Q16850	CP51A_HUMAN Lanosterol 14-alpha demethylase OS=Homo sapiens OX=9606 GN=CYP51A1 PE=1 SV=3	1.18618	0.771051	0.951779	1.17993	0.790527	1.12054	0.941123	0.74014	25	10
>sp	Q9H0T7	RAB17_HUMAN Ras-related protein Rab-17 OS=Homo sapiens OX=9606 GN=RAB17 PE=1 SV=2	0.945545	0.923329	1.04015	0.637314	0.977434	1.47623	0.941133	0.817559	8	1
>sp	Q9HD20	AT131_HUMAN Manganese-transporting ATPase 13A1 OS=Homo sapiens OX=9606 GN=ATP13A1 PE=1 SV=2	1.12187	0.860265	0.926921	1.26543	0.881789	0.943728	0.941152	0.695507	48	15
>sp	Q9Y6I9	TX264_HUMAN Testis-expressed protein 264 OS=Homo sapiens OX=9606 GN=TEX264 PE=1 SV=1	1.15721	0.8355	0.916377	1.12419	0.82358	1.14314	0.941177	0.690774	14	5
>sp	O94819	KBTBB_HUMAN Kelch repeat and BTB domain-containing protein 11 OS=Homo sapiens OX=9606 GN=KBTBD11 PE=1 SV=1	0.715916	1.03574	1.15749	1.27331	0.9331	0.884443	0.941214	0.753148	25	1
>sp	O75592	MYCB2_HUMAN E3 ubiquitin-protein ligase MYCBP2 OS=Homo sapiens OX=9606 GN=MYCBP2 PE=1 SV=4	1.08036	0.857583	0.971293	1.23164	0.886524	0.972595	0.94127	0.650843	301	8
>sp	Q86W56	PARG_HUMAN Poly(ADP-ribose) glycohydrolase OS=Homo sapiens OX=9606 GN=PARG PE=1 SV=1	0.732737	1.03523	1.14151	1.206	0.982156	0.902379	0.941414	0.714058	12	2
>sp	Q8WVY7	UBCP1_HUMAN Ubiquitin-like domain-containing CTD phosphatase 1 OS=Homo sapiens OX=9606 GN=UBLCP1 PE=1 SV=2	0.84459	0.804426	1.26046	1.2991	0.763858	1.02756	0.941421	0.790497	17	1
>sp	P57678	GEMI4_HUMAN Gem-associated protein 4 OS=Homo sapiens OX=9606 GN=GEMIN4 PE=1 SV=2	1.08191	0.887855	0.939896	1.04081	0.929999	1.11953	0.941535	0.493075	30	10
>sp	Q9UEU0	VTI1B_HUMAN Vesicle transport through interaction with t-SNAREs homolog 1B OS=Homo sapiens OX=9606 GN=VTI1B PE=1 SV=3	0.934168	0.869374	1.10628	1.32447	0.832843	0.932871	0.941635	0.742181	12	4
>sp	Q13409	DC1I2_HUMAN Cytoplasmic dynein 1 intermediate chain 2 OS=Homo sapiens OX=9606 GN=DYNC1I2 PE=1 SV=3	0.95825	0.953409	0.998672	1.1595	0.872396	1.05778	0.941955	0.5523	37	7
>sp	Q13618	CUL3_HUMAN Cullin-3 OS=Homo sapiens OX=9606 GN=CUL3 PE=1 SV=2	0.95152	1.01284	0.946531	0.935505	0.99141	1.1622	0.942305	0.480558	46	8
>sp	Q9NYV4	CDK12_HUMAN Cyclin-dependent kinase 12 OS=Homo sapiens OX=9606 GN=CDK12 PE=1 SV=2	0.682738	1.00123	1.22715	1.12314	0.848146	1.11759	0.942454	0.765117	33	1
>sp	Q15067	ACOX1_HUMAN Peroxisomal acyl-coenzyme A oxidase 1 OS=Homo sapiens OX=9606 GN=ACOX1 PE=1 SV=3	1.2315	0.894145	0.786346	0.941434	0.866299	1.28028	0.942998	0.766915	50	11
>sp	O60244	MED14_HUMAN Mediator of RNA polymerase II transcription subunit 14 OS=Homo sapiens OX=9606 GN=MED14 PE=1 SV=2	0.759933	0.803631	1.34856	0.966482	0.722032	1.39936	0.943083	0.841163	25	3
>sp	Q96EE3	SEH1_HUMAN Nucleoporin SEH1 OS=Homo sapiens OX=9606 GN=SEH1L PE=1 SV=3	1.11606	1.04519	0.750961	0.598847	1.11965	1.3693	0.943136	0.832322	26	1
>sp	P40222	TXLNA_HUMAN Alpha-taxilin OS=Homo sapiens OX=9606 GN=TXLNA PE=1 SV=3	1.19651	0.73202	0.984133	1.42907	0.80334	0.854931	0.943419	0.82282	43	3
>sp	Q9NZI8	IF2B1_HUMAN Insulin-like growth factor 2 mRNA-binding protein 1 OS=Homo sapiens OX=9606 GN=IGF2BP1 PE=1 SV=2	1.00475	0.893205	1.0148	1.04564	0.940654	1.10095	0.943483	0.396482	36	10
>sp	P35611	ADDA_HUMAN Alpha-adducin OS=Homo sapiens OX=9606 GN=ADD1 PE=1 SV=2	0.811156	1.09255	1.00915	1.03926	1.16184	0.886041	0.943547	0.641325	46	10
>sp	O60231	DHX16_HUMAN Pre-mRNA-splicing factor ATP-dependent RNA helicase DHX16 OS=Homo sapiens OX=9606 GN=DHX16 PE=1 SV=2	0.755764	0.952991	1.20423	1.11234	0.926722	1.04796	0.943623	0.710854	32	7
>sp	Q9H4G4	GAPR1_HUMAN Golgi-associated plant pathogenesis-related protein 1 OS=Homo sapiens OX=9606 GN=GLIPR2 PE=1 SV=3	0.882299	1.08719	0.943797	1.32317	1.15791	0.605621	0.943817	0.818565	12	2
>sp	O15270	SPTC2_HUMAN Serine palmitoyltransferase 2 OS=Homo sapiens OX=9606 GN=SPTLC2 PE=1 SV=1	1.12954	0.94553	0.838289	0.951833	0.967458	1.16735	0.94386	0.627587	25	8
>sp	Q99567	NUP88_HUMAN Nuclear pore complex protein Nup88 OS=Homo sapiens OX=9606 GN=NUP88 PE=1 SV=2	0.901873	1.10958	0.902331	0.902327	1.1624	1.02149	0.944131	0.603876	27	3
>sp	O43314	VIP2_HUMAN Inositol hexakisphosphate and diphosphoinositol-pentakisphosphate kinase 2 OS=Homo sapiens OX=9606 GN=PPIP5K2 PE=1 SV=3	0.997065	0.916189	1.00068	1.08331	0.933512	1.06924	0.944225	0.370322	22	1
>sp	Q92572	AP3S1_HUMAN AP-3 complex subunit sigma-1 OS=Homo sapiens OX=9606 GN=AP3S1 PE=1 SV=1	0.861904	1.01186	1.04067	1.41334	0.953471	0.718757	0.94454	0.809653	11	2
>sp	P53007	TXTP_HUMAN Tricarboxylate transport protein, mitochondrial OS=Homo sapiens OX=9606 GN=SLC25A1 PE=1 SV=2	0.968814	1.02799	0.918242	0.416977	1.60506	1.06292	0.944923	0.877517	49	1
>sp	P40763	STAT3_HUMAN Signal transducer and activator of transcription 3 OS=Homo sapiens OX=9606 GN=STAT3 PE=1 SV=2	0.83981	1.12461	0.950786	1.03667	1.15262	0.8955	0.945026	0.638667	63	1
>sp	Q709C8	VP13C_HUMAN Vacuolar protein sorting-associated protein 13C OS=Homo sapiens OX=9606 GN=VPS13C PE=1 SV=1	0.900526	1.06898	0.945958	1.07387	1.10696	0.903713	0.945184	0.524664	117	8
>sp	Q8N3F8	MILK1_HUMAN MICAL-like protein 1 OS=Homo sapiens OX=9606 GN=MICALL1 PE=1 SV=2	0.774635	1.15152	0.989325	1.18117	0.887408	1.01594	0.945194	0.705832	29	1
>sp	Q8WX92	NELFB_HUMAN Negative elongation factor B OS=Homo sapiens OX=9606 GN=NELFB PE=1 SV=1	0.868818	0.900227	1.14691	1.16738	0.988398	0.928274	0.945496	0.648469	23	6
>sp	Q13045	FLII_HUMAN Protein flightless-1 homolog OS=Homo sapiens OX=9606 GN=FLII PE=1 SV=2	1.00201	0.930311	0.983826	1.10472	0.966948	1.01218	0.945617	0.309188	67	18
>sp	P49321	NASP_HUMAN Nuclear autoantigenic sperm protein OS=Homo sapiens OX=9606 GN=NASP PE=1 SV=2	1.00107	0.791295	1.12397	1.19809	0.768098	1.11747	0.94574	0.752116	69	1
>sp	P08758	ANXA5_HUMAN Annexin A5 OS=Homo sapiens OX=9606 GN=ANXA5 PE=1 SV=2	0.866508	0.842647	1.20721	1.11004	0.929721	1.04387	0.945756	0.696975	249	2
>sp	Q86YT6	MIB1_HUMAN E3 ubiquitin-protein ligase MIB1 OS=Homo sapiens OX=9606 GN=MIB1 PE=1 SV=1	0.82519	0.87009	1.22246	1.24084	1.05041	0.791012	0.946622	0.777054	10	1
>sp	Q8IZH2	XRN1_HUMAN 5'-3' exoribonuclease 1 OS=Homo sapiens OX=9606 GN=XRN1 PE=1 SV=1	0.785498	1.04991	1.08243	1.15522	0.974821	0.952116	0.946686	0.658789	28	5
>sp	Q7Z2T5	TRM1L_HUMAN TRMT1-like protein OS=Homo sapiens OX=9606 GN=TRMT1L PE=1 SV=2	0.774146	0.751076	1.39297	1.16536	0.70884	1.20761	0.946909	0.847107	30	3
>sp	Q96DH6	MSI2H_HUMAN RNA-binding protein Musashi homolog 2 OS=Homo sapiens OX=9606 GN=MSI2 PE=1 SV=1	0.872071	0.845923	1.20028	1.25982	0.812856	1.00905	0.94696	0.768043	12	3
>sp	Q14165	MLEC_HUMAN Malectin OS=Homo sapiens OX=9606 GN=MLEC PE=1 SV=1	1.04418	0.962007	0.912529	1.08003	0.920583	1.08067	0.947241	0.459842	38	7
>sp	P16157	ANK1_HUMAN Ankyrin-1 OS=Homo sapiens OX=9606 GN=ANK1 PE=1 SV=3	1.04489	1.05096	0.822988	1.38241	0.627658	1.07109	0.947317	0.833215	81	1
>sp	Q8NC44	RETR2_HUMAN Reticulophagy regulator 2 OS=Homo sapiens OX=9606 GN=RETREG2 PE=1 SV=3	0.970245	1.03911	0.909503	1.12494	0.964752	0.991447	0.94733	0.436304	5	1
>sp	Q93050	VPP1_HUMAN V-type proton ATPase 116 kDa subunit a isoform 1 OS=Homo sapiens OX=9606 GN=ATP6V0A1 PE=1 SV=3	1.09366	0.906033	0.919289	1.33677	0.866972	0.877278	0.947408	0.769707	63	2
>sp	P50750	CDK9_HUMAN Cyclin-dependent kinase 9 OS=Homo sapiens OX=9606 GN=CDK9 PE=1 SV=3	0.877628	0.953498	1.08817	1.13538	0.720153	1.22517	0.947606	0.771725	17	6
>sp	P61960	UFM1_HUMAN Ubiquitin-fold modifier 1 OS=Homo sapiens OX=9606 GN=UFM1 PE=1 SV=1	1.01381	0.743704	1.1623	1.00237	0.900227	1.17759	0.947933	0.736963	5	2
>sp	Q7LBC6	KDM3B_HUMAN Lysine-specific demethylase 3B OS=Homo sapiens OX=9606 GN=KDM3B PE=1 SV=2	0.926027	0.91077	1.08316	1.16999	0.967491	0.942557	0.948027	0.589874	46	2
>sp	Q96S66	CLCC1_HUMAN Chloride channel CLIC-like protein 1 OS=Homo sapiens OX=9606 GN=CLCC1 PE=1 SV=1	1.08398	0.929062	0.907115	1.06922	0.941398	1.06922	0.948152	0.492617	22	4
>sp	Q8TCT9	HM13_HUMAN Minor histocompatibility antigen H13 OS=Homo sapiens OX=9606 GN=HM13 PE=1 SV=1	1.12449	0.838048	0.958425	1.36077	0.861475	0.85679	0.948661	0.796531	19	3
>sp	Q9NTJ3	SMC4_HUMAN Structural maintenance of chromosomes protein 4 OS=Homo sapiens OX=9606 GN=SMC4 PE=1 SV=2	0.932265	0.920838	1.0679	1.14323	0.900655	1.03511	0.94869	0.571736	78	17
>sp	P21359	NF1_HUMAN Neurofibromin OS=Homo sapiens OX=9606 GN=NF1 PE=1 SV=2	0.828877	0.935111	1.15761	1.15924	0.960232	0.958934	0.949062	0.682266	98	6
>sp	Q9Y672	ALG6_HUMAN Dolichyl pyrophosphate Man9GlcNAc2 alpha-1,3-glucosyltransferase OS=Homo sapiens OX=9606 GN=ALG6 PE=1 SV=2	1.23004	0.970232	0.721428	0.749099	1.13684	1.19236	0.949125	0.809304	8	2
>sp	Q96SI9	STRBP_HUMAN Spermatid perinuclear RNA-binding protein OS=Homo sapiens OX=9606 GN=STRBP PE=1 SV=1	0.931698	0.848288	1.14181	0.77296	0.935695	1.36955	0.949191	0.810146	34	5
>sp	P82930	RT34_HUMAN 28S ribosomal protein S34, mitochondrial OS=Homo sapiens OX=9606 GN=MRPS34 PE=1 SV=2	0.953002	0.912429	1.05644	1.19499	1.39253	0.490615	0.949235	0.860028	12	1
>sp	Q9P2X0	DPM3_HUMAN Dolichol-phosphate mannosyltransferase subunit 3 OS=Homo sapiens OX=9606 GN=DPM3 PE=1 SV=2	1.11522	1.00969	0.797942	1.03156	1.04605	0.999523	0.949862	0.61447	2	2
>sp	Q9UJV9	DDX41_HUMAN Probable ATP-dependent RNA helicase DDX41 OS=Homo sapiens OX=9606 GN=DDX41 PE=1 SV=2	0.77781	0.931643	1.21355	1.1809	0.968929	0.927168	0.949955	0.752432	26	4
>sp	Q9H9C1	SPE39_HUMAN Spermatogenesis-defective protein 39 homolog OS=Homo sapiens OX=9606 GN=VIPAS39 PE=1 SV=1	0.989173	0.873648	1.06089	1.32558	0.893602	0.857106	0.950402	0.775116	18	2
>sp	Q9Y2X7	GIT1_HUMAN ARF GTPase-activating protein GIT1 OS=Homo sapiens OX=9606 GN=GIT1 PE=1 SV=2	0.780676	1.12812	1.01499	1.14846	1.01614	0.91161	0.950448	0.703927	45	3
>sp	Q9HCE5	MET14_HUMAN N6-adenosine-methyltransferase non-catalytic subunit OS=Homo sapiens OX=9606 GN=METTL14 PE=1 SV=2	0.879052	0.899081	1.14619	1.20361	1.05574	0.816331	0.95079	0.741194	5	1
>sp	P18433	PTPRA_HUMAN Receptor-type tyrosine-protein phosphatase alpha OS=Homo sapiens OX=9606 GN=PTPRA PE=1 SV=3	0.780508	1.08176	1.06214	1.27303	0.990526	0.812029	0.950845	0.777676	20	2
>sp	Q01970	PLCB3_HUMAN 1-phosphatidylinositol 4,5-bisphosphate phosphodiesterase beta-3 OS=Homo sapiens OX=9606 GN=PLCB3 PE=1 SV=2	0.828018	1.09127	1.00525	1.17311	1.03876	0.86359	0.950929	0.693395	43	7
>sp	O43663	PRC1_HUMAN Protein regulator of cytokinesis 1 OS=Homo sapiens OX=9606 GN=PRC1 PE=1 SV=2	1.06765	1.1093	0.747891	0.774255	1.02324	1.27766	0.951122	0.800434	11	1
>sp	P30050	RL12_HUMAN 60S ribosomal protein L12 OS=Homo sapiens OX=9606 GN=RPL12 PE=1 SV=1	1.24297	0.792967	0.889025	0.795625	1.19932	1.08009	0.951196	0.79708	24	4
>sp	Q9BZQ6	EDEM3_HUMAN ER degradation-enhancing alpha-mannosidase-like protein 3 OS=Homo sapiens OX=9606 GN=EDEM3 PE=1 SV=2	1.08706	0.970741	0.868046	1.50066	0.74237	0.831124	0.951755	0.858154	20	3
>sp	Q9UBI1	COMD3_HUMAN COMM domain-containing protein 3 OS=Homo sapiens OX=9606 GN=COMMD3 PE=1 SV=1	1.07684	0.801072	1.04826	1.26019	0.78773	1.02591	0.951965	0.778986	10	1
>sp	P31947	1433S_HUMAN 14-3-3 protein sigma OS=Homo sapiens OX=9606 GN=SFN PE=1 SV=1	0.864876	0.988567	1.07301	1.62746	0.58244	0.863648	0.952141	0.890736	38	1
>sp	Q93034	CUL5_HUMAN Cullin-5 OS=Homo sapiens OX=9606 GN=CUL5 PE=1 SV=4	0.830086	1.00278	1.0936	0.920604	1.10653	1.0464	0.952149	0.634912	40	1
>sp	O95714	HERC2_HUMAN E3 ubiquitin-protein ligase HERC2 OS=Homo sapiens OX=9606 GN=HERC2 PE=1 SV=2	1.08099	1.0744	0.771242	0.893356	0.945406	1.23461	0.952254	0.756572	60	3
>sp	Q8IZD4	DCP1B_HUMAN mRNA-decapping enzyme 1B OS=Homo sapiens OX=9606 GN=DCP1B PE=1 SV=2	0.948221	1.06344	0.915119	1.4731	0.793931	0.806187	0.95235	0.849541	13	1
>sp	P27348	1433T_HUMAN 14-3-3 protein theta OS=Homo sapiens OX=9606 GN=YWHAQ PE=1 SV=1	0.796125	1.0524	1.07837	0.93986	0.900897	1.23235	0.952422	0.742214	57	3
>sp	Q2KHT3	CL16A_HUMAN Protein CLEC16A OS=Homo sapiens OX=9606 GN=CLEC16A PE=1 SV=2	0.484799	1.23464	1.20779	1.07477	1.72659	0.271402	0.95264	0.926575	6	1
>sp	Q69YN4	VIR_HUMAN Protein virilizer homolog OS=Homo sapiens OX=9606 GN=VIRMA PE=1 SV=2	0.815881	0.707536	1.4044	1.30167	0.841254	0.929257	0.953009	0.862735	32	1
>sp	Q86V85	GP180_HUMAN Integral membrane protein GPR180 OS=Homo sapiens OX=9606 GN=GPR180 PE=2 SV=1	0.811866	0.998721	1.11746	1.55861	0.739655	0.773685	0.953154	0.877988	5	1
>sp	Q9H490	PIGU_HUMAN Phosphatidylinositol glycan anchor biosynthesis class U protein OS=Homo sapiens OX=9606 GN=PIGU PE=1 SV=3	1.12154	0.888026	0.918774	1.09215	1.01129	0.968222	0.953341	0.601	5	2
>sp	Q9UQL6	HDAC5_HUMAN Histone deacetylase 5 OS=Homo sapiens OX=9606 GN=HDAC5 PE=1 SV=2	0.770216	1.27847	0.880239	1.00315	1.5117	0.556223	0.953715	0.890016	31	1
>sp	Q12906	ILF3_HUMAN Interleukin enhancer-binding factor 3 OS=Homo sapiens OX=9606 GN=ILF3 PE=1 SV=3	0.882249	0.847498	1.19961	0.888837	0.865358	1.31644	0.95399	0.811951	110	16
>sp	Q9NVX2	NLE1_HUMAN Notchless protein homolog 1 OS=Homo sapiens OX=9606 GN=NLE1 PE=1 SV=4	1.0122	0.821168	1.09635	1.03975	0.830798	1.19973	0.954221	0.745959	21	1
>sp	P00387	NB5R3_HUMAN NADH-cytochrome b5 reductase 3 OS=Homo sapiens OX=9606 GN=CYB5R3 PE=1 SV=3	1.04558	1.02595	0.858971	1.12312	0.943347	1.00303	0.954716	0.591093	89	6
>sp	O75608	LYPA1_HUMAN Acyl-protein thioesterase 1 OS=Homo sapiens OX=9606 GN=LYPLA1 PE=1 SV=1	0.862785	1.07841	0.98944	1.26421	1.066	0.739159	0.954801	0.800129	11	2
>sp	P29728	OAS2_HUMAN 2'-5'-oligoadenylate synthase 2 OS=Homo sapiens OX=9606 GN=OAS2 PE=1 SV=3	0.823163	0.882043	1.22545	1.25241	0.720821	1.09611	0.954815	0.830361	19	1
>sp	Q13838	DX39B_HUMAN Spliceosome RNA helicase DDX39B OS=Homo sapiens OX=9606 GN=DDX39B PE=1 SV=1	0.931766	0.744731	1.25451	0.78195	0.853837	1.43321	0.955037	0.866078	50	3
>sp	P62136	PP1A_HUMAN Serine/threonine-protein phosphatase PP1-alpha catalytic subunit OS=Homo sapiens OX=9606 GN=PPP1CA PE=1 SV=1	0.966698	0.898996	1.06532	1.27337	0.807098	0.988521	0.955043	0.774278	37	2
>sp	Q02809	PLOD1_HUMAN Procollagen-lysine,2-oxoglutarate 5-dioxygenase 1 OS=Homo sapiens OX=9606 GN=PLOD1 PE=1 SV=2	1.11028	0.887281	0.933457	1.20772	0.76441	1.09685	0.955044	0.778687	49	11
>sp	P22307	NLTP_HUMAN Non-specific lipid-transfer protein OS=Homo sapiens OX=9606 GN=SCP2 PE=1 SV=2	1.12307	1.11515	0.693364	0.722761	1.07333	1.27232	0.955409	0.842067	63	4
>sp	Q96K19	RN170_HUMAN E3 ubiquitin-protein ligase RNF170 OS=Homo sapiens OX=9606 GN=RNF170 PE=1 SV=2	1.02392	1.06068	0.847598	1.10533	1.12416	0.83832	0.955795	0.71242	7	1
>sp	O75891	AL1L1_HUMAN Cytosolic 10-formyltetrahydrofolate dehydrogenase OS=Homo sapiens OX=9606 GN=ALDH1L1 PE=1 SV=2	1.12826	1.00423	0.799752	0.731601	1.04864	1.28752	0.955824	0.823842	132	2
>sp	Q96MX6	WDR92_HUMAN WD repeat-containing protein 92 OS=Homo sapiens OX=9606 GN=WDR92 PE=1 SV=1	0.906287	0.919528	1.10644	1.24937	0.813173	1.0052	0.955834	0.771119	13	1
>sp	Q08431	MFGM_HUMAN Lactadherin OS=Homo sapiens OX=9606 GN=MFGE8 PE=1 SV=3	1.19627	1.18942	0.546566	0.945655	1.05528	1.06681	0.955838	0.854604	50	2
>sp	P24534	EF1B_HUMAN Elongation factor 1-beta OS=Homo sapiens OX=9606 GN=EEF1B2 PE=1 SV=3	1.34024	0.657858	0.935667	1.21637	1.20265	0.647218	0.956795	0.879256	19	1
>sp	P39019	RS19_HUMAN 40S ribosomal protein S19 OS=Homo sapiens OX=9606 GN=RPS19 PE=1 SV=2	1.27727	0.660441	0.996564	0.698208	1.14139	1.22612	0.957126	0.86522	24	3
>sp	P62304	RUXE_HUMAN Small nuclear ribonucleoprotein E OS=Homo sapiens OX=9606 GN=SNRPE PE=1 SV=1	0.832442	0.778575	1.32331	1.35222	0.762929	0.950517	0.957159	0.867108	10	1
>sp	O95470	SGPL1_HUMAN Sphingosine-1-phosphate lyase 1 OS=Homo sapiens OX=9606 GN=SGPL1 PE=1 SV=3	1.08431	0.951277	0.898765	1.09586	0.97267	0.997116	0.957174	0.552804	25	6
>sp	Q14974	IMB1_HUMAN Importin subunit beta-1 OS=Homo sapiens OX=9606 GN=KPNB1 PE=1 SV=2	0.903034	1.04576	0.986114	0.847801	1.18139	1.0359	0.957525	0.710017	88	8
>sp	Q05397	FAK1_HUMAN Focal adhesion kinase 1 OS=Homo sapiens OX=9606 GN=PTK2 PE=1 SV=2	0.759898	1.17379	1.00144	1.07649	1.06883	0.919547	0.957668	0.764285	28	6
>sp	Q9Y485	DMXL1_HUMAN DmX-like protein 1 OS=Homo sapiens OX=9606 GN=DMXL1 PE=1 SV=3	0.961734	0.790454	1.18373	1.28548	0.706874	1.07173	0.958171	0.845487	22	1
>sp	Q5BJH7	YIF1B_HUMAN Protein YIF1B OS=Homo sapiens OX=9606 GN=YIF1B PE=1 SV=1	1.00557	0.942487	0.988563	1.17857	0.920282	0.964519	0.958624	0.652909	9	1
>sp	O60568	PLOD3_HUMAN Multifunctional procollagen lysine hydroxylase and glycosyltransferase LH3 OS=Homo sapiens OX=9606 GN=PLOD3 PE=1 SV=1	1.13625	0.963101	0.837325	1.09698	0.905306	1.06103	0.958659	0.71016	50	10
>sp	Q9H6Y7	RN167_HUMAN E3 ubiquitin-protein ligase RNF167 OS=Homo sapiens OX=9606 GN=RNF167 PE=1 SV=1	1.07122	1.01535	0.850294	1.31767	0.932161	0.813303	0.958777	0.817752	4	1
>sp	P52429	DGKE_HUMAN Diacylglycerol kinase epsilon OS=Homo sapiens OX=9606 GN=DGKE PE=1 SV=1	0.976461	1.04384	0.917394	1.1409	0.978919	0.942489	0.959308	0.596858	7	1
>sp	P0C2W1	FBSP1_HUMAN F-box/SPRY domain-containing protein 1 OS=Homo sapiens OX=9606 GN=FBXO45 PE=1 SV=1	0.934518	0.945521	1.05784	1.27456	0.915907	0.871654	0.959426	0.781542	13	2
>sp	Q5T8D3	ACBD5_HUMAN Acyl-CoA-binding domain-containing protein 5 OS=Homo sapiens OX=9606 GN=ACBD5 PE=1 SV=1	1.01019	0.890533	1.03726	1.30388	0.824737	0.933397	0.959493	0.807278	15	1
>sp	Q9H0C8	ILKAP_HUMAN Integrin-linked kinase-associated serine/threonine phosphatase 2C OS=Homo sapiens OX=9606 GN=ILKAP PE=1 SV=1	0.969665	0.884368	1.08407	0.962096	0.878876	1.22093	0.959569	0.74891	18	5
>sp	O43752	STX6_HUMAN Syntaxin-6 OS=Homo sapiens OX=9606 GN=STX6 PE=1 SV=1	0.932646	1.06387	0.941688	0.99844	1.13336	0.929995	0.959636	0.606789	10	3
>sp	Q15042	RB3GP_HUMAN Rab3 GTPase-activating protein catalytic subunit OS=Homo sapiens OX=9606 GN=RAB3GAP1 PE=1 SV=3	0.810456	1.24762	0.880582	0.450551	1.39249	1.21831	0.959923	0.906683	40	1
>sp	O43818	U3IP2_HUMAN U3 small nucleolar RNA-interacting protein 2 OS=Homo sapiens OX=9606 GN=RRP9 PE=1 SV=1	1.00957	0.649172	1.28041	1.36981	0.703671	0.987368	0.960241	0.886133	20	3
>sp	Q8TEW0	PARD3_HUMAN Partitioning defective 3 homolog OS=Homo sapiens OX=9606 GN=PARD3 PE=1 SV=2	0.827865	1.1557	0.956272	1.33275	1.07738	0.650027	0.960679	0.867925	104	2
>sp	P98160	PGBM_HUMAN Basement membrane-specific heparan sulfate proteoglycan core protein OS=Homo sapiens OX=9606 GN=HSPG2 PE=1 SV=4	0.857041	0.952619	1.13038	1.42565	0.764086	0.870222	0.960812	0.869191	336	1
>sp	Q8N0X7	SPART_HUMAN Spartin OS=Homo sapiens OX=9606 GN=SPART PE=1 SV=1	1.0214	0.98765	0.93114	0.871063	1.16534	1.02341	0.960903	0.691514	17	6
>sp	P63010	AP2B1_HUMAN AP-2 complex subunit beta OS=Homo sapiens OX=9606 GN=AP2B1 PE=1 SV=1	1.02609	1.03331	0.880801	0.978817	1.01899	1.06198	0.960917	0.524125	114	9
>sp	P38646	GRP75_HUMAN Stress-70 protein, mitochondrial OS=Homo sapiens OX=9606 GN=HSPA9 PE=1 SV=2	0.917368	1.01534	1.00782	1.12387	1.39999	0.535602	0.961126	0.884802	97	6
>sp	Q13155	AIMP2_HUMAN Aminoacyl tRNA synthase complex-interacting multifunctional protein 2 OS=Homo sapiens OX=9606 GN=AIMP2 PE=1 SV=2	0.875057	1.08658	0.979439	0.888293	1.11115	1.05948	0.961476	0.68815	26	4
>sp	Q63HN8	RN213_HUMAN E3 ubiquitin-protein ligase RNF213 OS=Homo sapiens OX=9606 GN=RNF213 PE=1 SV=3	0.776813	1.11907	1.04538	1.30294	1.02381	0.731981	0.9616	0.852302	167	6
>sp	Q92499	DDX1_HUMAN ATP-dependent RNA helicase DDX1 OS=Homo sapiens OX=9606 GN=DDX1 PE=1 SV=2	0.956967	0.928005	1.05632	0.983067	0.896403	1.17924	0.961614	0.701591	75	19
>sp	Q9Y487	VPP2_HUMAN V-type proton ATPase 116 kDa subunit a isoform 2 OS=Homo sapiens OX=9606 GN=ATP6V0A2 PE=1 SV=2	1.24218	0.821207	0.878078	1.0158	0.983551	1.05919	0.961724	0.796568	19	5
>sp	Q15717	ELAV1_HUMAN ELAV-like protein 1 OS=Homo sapiens OX=9606 GN=ELAVL1 PE=1 SV=2	0.857496	0.765178	1.31887	1.26008	0.713342	1.08504	0.961774	0.87646	28	6
>sp	P20042	IF2B_HUMAN Eukaryotic translation initiation factor 2 subunit 2 OS=Homo sapiens OX=9606 GN=EIF2S2 PE=1 SV=2	0.951253	1.13147	0.859353	0.955901	1.08614	1.01588	0.962118	0.693066	39	6
>sp	Q9UHI6	DDX20_HUMAN Probable ATP-dependent RNA helicase DDX20 OS=Homo sapiens OX=9606 GN=DDX20 PE=1 SV=2	0.928575	0.91863	1.09531	1.17555	0.911668	0.970276	0.962394	0.718718	34	9
>sp	O00483	NDUA4_HUMAN Cytochrome c oxidase subunit NDUFA4 OS=Homo sapiens OX=9606 GN=NDUFA4 PE=1 SV=1	0.880385	1.38832	0.674247	0.830642	1.70896	0.517452	0.962675	0.932319	9	1
>sp	P54132	BLM_HUMAN Bloom syndrome protein OS=Homo sapiens OX=9606 GN=BLM PE=1 SV=1	0.888134	1.15326	0.902512	0.979785	0.90977	1.16653	0.963293	0.762058	14	1
>sp	Q8NCG7	DGLB_HUMAN Sn1-specific diacylglycerol lipase beta OS=Homo sapiens OX=9606 GN=DAGLB PE=1 SV=2	0.971009	1.00791	0.96514	1.35907	0.912353	0.784523	0.963386	0.841365	13	3
>sp	Q9Y5M8	SRPRB_HUMAN Signal recognition particle receptor subunit beta OS=Homo sapiens OX=9606 GN=SRPRB PE=1 SV=3	1.16423	0.943404	0.836586	1.06352	0.936038	1.05622	0.963495	0.74887	25	10
>sp	Q6WCQ1	MPRIP_HUMAN Myosin phosphatase Rho-interacting protein OS=Homo sapiens OX=9606 GN=MPRIP PE=1 SV=3	0.94518	1.13062	0.868462	0.93002	1.30404	0.82168	0.963517	0.836588	96	2
>sp	O00425	IF2B3_HUMAN Insulin-like growth factor 2 mRNA-binding protein 3 OS=Homo sapiens OX=9606 GN=IGF2BP3 PE=1 SV=2	0.929347	0.903362	1.11159	1.13133	0.872738	1.05164	0.963541	0.731356	41	11
>sp	O43396	TXNL1_HUMAN Thioredoxin-like protein 1 OS=Homo sapiens OX=9606 GN=TXNL1 PE=1 SV=3	0.859992	0.970075	1.11453	1.04923	1.08557	0.920604	0.963735	0.702432	24	3
>sp	P24941	CDK2_HUMAN Cyclin-dependent kinase 2 OS=Homo sapiens OX=9606 GN=CDK2 PE=1 SV=2	1.00011	1.02595	0.918979	0.958634	0.982497	1.11383	0.96402	0.566708	25	3
>sp	O60282	KIF5C_HUMAN Kinesin heavy chain isoform 5C OS=Homo sapiens OX=9606 GN=KIF5C PE=1 SV=1	1.10855	1.18757	0.649166	1.33388	0.93696	0.78387	0.96418	0.883983	121	2
>sp	Q92905	CSN5_HUMAN COP9 signalosome complex subunit 5 OS=Homo sapiens OX=9606 GN=COPS5 PE=1 SV=4	0.761936	0.985446	1.19895	1.34139	0.830569	0.88171	0.96485	0.870834	27	1
>sp	P43121	MUC18_HUMAN Cell surface glycoprotein MUC18 OS=Homo sapiens OX=9606 GN=MCAM PE=1 SV=2	1.0101	1.12614	0.810397	1.05445	1.08969	0.909239	0.965042	0.760696	49	7
>sp	Q92685	ALG3_HUMAN Dol-P-Man:Man(5)GlcNAc(2)-PP-Dol alpha-1,3-mannosyltransferase OS=Homo sapiens OX=9606 GN=ALG3 PE=1 SV=1	1.28535	0.87948	0.781806	0.931133	0.995235	1.127	0.965045	0.844986	3	2
>sp	P26368	U2AF2_HUMAN Splicing factor U2AF 65 kDa subunit OS=Homo sapiens OX=9606 GN=U2AF2 PE=1 SV=4	0.894778	0.792771	1.25926	0.901078	0.850984	1.30113	0.965159	0.868438	31	5
>sp	P10599	THIO_HUMAN Thioredoxin OS=Homo sapiens OX=9606 GN=TXN PE=1 SV=3	1.06283	0.684155	1.19992	1.40772	0.931124	0.714254	0.965218	0.897348	16	3
>sp	O14965	AURKA_HUMAN Aurora kinase A OS=Homo sapiens OX=9606 GN=AURKA PE=1 SV=2	0.880837	1.14285	0.92324	1.18179	1.13476	0.736523	0.965235	0.841224	11	1
>sp	O15031	PLXB2_HUMAN Plexin-B2 OS=Homo sapiens OX=9606 GN=PLXNB2 PE=1 SV=3	0.990645	1.05062	0.90607	1.14834	1.02042	0.8839	0.965497	0.713057	77	16
>sp	P13797	PLST_HUMAN Plastin-3 OS=Homo sapiens OX=9606 GN=PLS3 PE=1 SV=4	1.17978	0.84346	0.924302	1.09285	1.11283	0.84679	0.965626	0.805383	71	1
>sp	Q96S52	PIGS_HUMAN GPI transamidase component PIG-S OS=Homo sapiens OX=9606 GN=PIGS PE=1 SV=3	1.05896	1.03891	0.850317	1.13297	0.921122	0.997717	0.966047	0.723209	21	3
>sp	P61803	DAD1_HUMAN Dolichyl-diphosphooligosaccharide--protein glycosyltransferase subunit DAD1 OS=Homo sapiens OX=9606 GN=DAD1 PE=1 SV=3	1.10382	0.85454	0.989923	1.19153	0.886367	0.973818	0.966108	0.781563	5	1
>sp	Q86VP6	CAND1_HUMAN Cullin-associated NEDD8-dissociated protein 1 OS=Homo sapiens OX=9606 GN=CAND1 PE=1 SV=2	0.894402	0.96348	1.09086	0.856637	1.05571	1.13891	0.966403	0.755587	105	21
>sp	Q9BZL6	KPCD2_HUMAN Serine/threonine-protein kinase D2 OS=Homo sapiens OX=9606 GN=PRKD2 PE=1 SV=3	0.856161	1.42964	0.663175	1.14311	1.14462	0.76329	0.966552	0.90493	21	2
>sp	Q9Y266	NUDC_HUMAN Nuclear migration protein nudC OS=Homo sapiens OX=9606 GN=NUDC PE=1 SV=1	0.845813	1.00884	1.09447	1.18016	1.02123	0.849499	0.966645	0.792612	45	3
>sp	Q86T03	PP4P1_HUMAN Type 1 phosphatidylinositol 4,5-bisphosphate 4-phosphatase OS=Homo sapiens OX=9606 GN=PIP4P1 PE=1 SV=1	1.07863	1.09517	0.775353	1.01061	1.06924	0.970992	0.966667	0.779465	9	3
>sp	Q14764	MVP_HUMAN Major vault protein OS=Homo sapiens OX=9606 GN=MVP PE=1 SV=4	0.953123	0.957075	1.03908	0.742903	1.11706	1.19075	0.966749	0.831828	133	2
>sp	P55769	NH2L1_HUMAN NHP2-like protein 1 OS=Homo sapiens OX=9606 GN=SNU13 PE=1 SV=3	1.03046	0.788032	1.13079	1.30592	0.747083	0.997712	0.966751	0.869584	9	1
>sp	P28482	MK01_HUMAN Mitogen-activated protein kinase 1 OS=Homo sapiens OX=9606 GN=MAPK1 PE=1 SV=3	0.903321	0.951412	1.09509	1.25162	0.982234	0.816325	0.9671	0.826777	43	4
>sp	Q9UPW5	CBPC1_HUMAN Cytosolic carboxypeptidase 1 OS=Homo sapiens OX=9606 GN=AGTPBP1 PE=1 SV=3	0.88121	1.05979	1.00917	1.04027	1.10085	0.908713	0.967324	0.691156	10	2
>sp	Q12905	ILF2_HUMAN Interleukin enhancer-binding factor 2 OS=Homo sapiens OX=9606 GN=ILF2 PE=1 SV=2	0.867504	0.813157	1.27035	0.909685	0.857477	1.28183	0.967864	0.876146	52	3
>sp	Q96QC0	PP1RA_HUMAN Serine/threonine-protein phosphatase 1 regulatory subunit 10 OS=Homo sapiens OX=9606 GN=PPP1R10 PE=1 SV=1	1.06477	0.851289	1.03581	0.920228	0.392506	1.7354	0.96842	0.942477	23	1
>sp	Q8WVV9	HNRLL_HUMAN Heterogeneous nuclear ribonucleoprotein L-like OS=Homo sapiens OX=9606 GN=HNRNPLL PE=1 SV=1	0.915213	0.91276	1.12414	0.768398	0.898176	1.38132	0.968575	0.884482	37	8
>sp	Q7Z4R8	CF120_HUMAN UPF0669 protein C6orf120 OS=Homo sapiens OX=9606 GN=C6orf120 PE=1 SV=1	1.13425	0.94549	0.872618	0.909368	0.946138	1.19213	0.968737	0.801566	4	1
>sp	O95347	SMC2_HUMAN Structural maintenance of chromosomes protein 2 OS=Homo sapiens OX=9606 GN=SMC2 PE=1 SV=2	0.912513	0.935138	1.10484	1.11079	0.87265	1.06407	0.968819	0.75564	65	17
>sp	Q14966	ZN638_HUMAN Zinc finger protein 638 OS=Homo sapiens OX=9606 GN=ZNF638 PE=1 SV=2	0.684361	0.988629	1.27951	1.29448	0.667428	1.0856	0.968825	0.906085	52	1
>sp	Q9NRA0	SPHK2_HUMAN Sphingosine kinase 2 OS=Homo sapiens OX=9606 GN=SPHK2 PE=1 SV=2	1.01966	0.705508	1.2276	1.3395	0.801433	0.906295	0.969001	0.895023	4	1
>sp	P04844	RPN2_HUMAN Dolichyl-diphosphooligosaccharide--protein glycosyltransferase subunit 2 OS=Homo sapiens OX=9606 GN=RPN2 PE=1 SV=3	1.1226	0.909402	0.920962	1.13625	0.948838	0.961946	0.969128	0.750346	96	11
>sp	Q06136	KDSR_HUMAN 3-ketodihydrosphingosine reductase OS=Homo sapiens OX=9606 GN=KDSR PE=1 SV=1	1.01182	1.02268	0.918881	1.12155	0.91831	1.00676	0.969399	0.674925	21	2
>sp	P36542	ATPG_HUMAN ATP synthase subunit gamma, mitochondrial OS=Homo sapiens OX=9606 GN=ATP5F1C PE=1 SV=1	0.815591	1.54419	0.593938	0.832784	1.79768	0.415826	0.969612	0.954062	41	4
>sp	Q8IUR0	TPPC5_HUMAN Trafficking protein particle complex subunit 5 OS=Homo sapiens OX=9606 GN=TRAPPC5 PE=1 SV=1	0.893066	0.992047	1.06878	1.41163	0.890064	0.744408	0.969729	0.895132	7	1
>sp	P01893	HLAH_HUMAN Putative HLA class I histocompatibility antigen, alpha chain H OS=Homo sapiens OX=9606 GN=HLA-H PE=5 SV=3	1.34016	1.12345	0.490749	0.584666	1.54921	0.91177	0.970029	0.940218	16	1
>sp	Q8TED1	GPX8_HUMAN Probable glutathione peroxidase 8 OS=Homo sapiens OX=9606 GN=GPX8 PE=1 SV=2	1.26178	0.953998	0.738682	1.1574	0.766977	1.12116	0.970092	0.884866	12	3
>sp	Q5SWX8	ODR4_HUMAN Protein odr-4 homolog OS=Homo sapiens OX=9606 GN=ODR4 PE=1 SV=1	1.13534	0.815069	1.00418	1.22594	0.849241	0.970229	0.97018	0.84493	21	2
>sp	Q16531	DDB1_HUMAN DNA damage-binding protein 1 OS=Homo sapiens OX=9606 GN=DDB1 PE=1 SV=1	0.924847	0.885169	1.14496	1.08952	0.942495	1.01301	0.970427	0.763701	82	10
>sp	O95232	LC7L3_HUMAN Luc7-like protein 3 OS=Homo sapiens OX=9606 GN=LUC7L3 PE=1 SV=2	0.965113	0.8615	1.12925	1.26656	0.909153	0.868416	0.971004	0.854503	19	4
>sp	P25205	MCM3_HUMAN DNA replication licensing factor MCM3 OS=Homo sapiens OX=9606 GN=MCM3 PE=1 SV=3	1.01795	1.11072	0.827516	1.0048	1.21041	0.82861	0.971208	0.843738	68	15
>sp	Q9Y5K8	VATD_HUMAN V-type proton ATPase subunit D OS=Homo sapiens OX=9606 GN=ATP6V1D PE=1 SV=1	0.975483	1.20963	0.771294	1.28774	1.23962	0.516238	0.971356	0.923911	22	1
>sp	O43175	SERA_HUMAN D-3-phosphoglycerate dehydrogenase OS=Homo sapiens OX=9606 GN=PHGDH PE=1 SV=4	1.03551	1.11454	0.806401	1.05235	1.31414	0.677058	0.971384	0.897363	59	3
>sp	Q68DH5	LMBD2_HUMAN LMBR1 domain-containing protein 2 OS=Homo sapiens OX=9606 GN=LMBRD2 PE=1 SV=1	0.934695	1.15531	0.866529	1.05426	1.04224	0.946954	0.971439	0.779904	8	1
>sp	P40939	ECHA_HUMAN Trifunctional enzyme subunit alpha, mitochondrial OS=Homo sapiens OX=9606 GN=HADHA PE=1 SV=2	0.829174	1.35105	0.77633	0.950622	1.58774	0.505077	0.971451	0.941234	191	3
>sp	O43399	TPD54_HUMAN Tumor protein D54 OS=Homo sapiens OX=9606 GN=TPD52L2 PE=1 SV=2	0.940782	1.01439	1.00143	0.923671	1.51437	0.605365	0.971476	0.918996	19	1
>sp	P54760	EPHB4_HUMAN Ephrin type-B receptor 4 OS=Homo sapiens OX=9606 GN=EPHB4 PE=1 SV=2	0.921839	0.863909	1.17088	1.41072	0.799348	0.833309	0.971498	0.903959	28	1
>sp	Q14C86	GAPD1_HUMAN GTPase-activating protein and VPS9 domain-containing protein 1 OS=Homo sapiens OX=9606 GN=GAPVD1 PE=1 SV=2	0.721126	1.03677	1.19903	0.926274	1.12525	0.991555	0.97169	0.863588	51	2
>sp	P14868	SYDC_HUMAN Aspartate--tRNA ligase, cytoplasmic OS=Homo sapiens OX=9606 GN=DARS PE=1 SV=2	0.876108	1.01482	1.06614	1.13063	0.926201	0.986101	0.971784	0.747916	57	15
>sp	Q86TG7	PEG10_HUMAN Retrotransposon-derived protein PEG10 OS=Homo sapiens OX=9606 GN=PEG10 PE=1 SV=2	1.04647	0.748043	1.16269	1.42607	0.670171	0.946557	0.97187	0.917039	22	4
>sp	Q8NBJ5	GT251_HUMAN Procollagen galactosyltransferase 1 OS=Homo sapiens OX=9606 GN=COLGALT1 PE=1 SV=1	1.10229	0.959322	0.896265	1.04631	0.902036	1.09377	0.972308	0.754706	40	10
>sp	Q9BZG8	DPH1_HUMAN 2-(3-amino-3-carboxypropyl)histidine synthase subunit 1 OS=Homo sapiens OX=9606 GN=DPH1 PE=1 SV=2	1.07109	0.774683	1.11215	1.19024	1.02175	0.830097	0.972333	0.859583	11	1
>sp	Q9UGJ1	GCP4_HUMAN Gamma-tubulin complex component 4 OS=Homo sapiens OX=9606 GN=TUBGCP4 PE=1 SV=1	0.895836	1.06529	0.997554	1.10575	0.933337	1.00224	0.972826	0.714957	18	4
>sp	Q13148	TADBP_HUMAN TAR DNA-binding protein 43 OS=Homo sapiens OX=9606 GN=TARDBP PE=1 SV=1	0.883963	0.769653	1.30525	0.840467	0.77046	1.43021	0.972949	0.922887	25	6
>sp	P61923	COPZ1_HUMAN Coatomer subunit zeta-1 OS=Homo sapiens OX=9606 GN=COPZ1 PE=1 SV=1	0.771424	0.940971	1.2468	0.846769	0.968871	1.22516	0.973164	0.886448	8	3
>sp	P04406	G3P_HUMAN Glyceraldehyde-3-phosphate dehydrogenase OS=Homo sapiens OX=9606 GN=GAPDH PE=1 SV=3	1.0617	0.849064	1.04869	0.738698	1.05224	1.2496	0.97333	0.880116	322	4
>sp	Q96N67	DOCK7_HUMAN Dedicator of cytokinesis protein 7 OS=Homo sapiens OX=9606 GN=DOCK7 PE=1 SV=4	0.81383	1.11357	1.03238	1.12804	0.989206	0.922981	0.97354	0.81773	101	8
>sp	Q8IWT6	LRC8A_HUMAN Volume-regulated anion channel subunit LRRC8A OS=Homo sapiens OX=9606 GN=LRRC8A PE=1 SV=1	0.959562	0.962686	1.03758	1.5091	0.76239	0.768673	0.973576	0.919592	28	2
>sp	Q9NQ29	LUC7L_HUMAN Putative RNA-binding protein Luc7-like 1 OS=Homo sapiens OX=9606 GN=LUC7L PE=1 SV=1	1.09999	0.996179	0.864046	0.754635	1.08496	1.20019	0.973822	0.870947	16	3
>sp	Q92621	NU205_HUMAN Nuclear pore complex protein Nup205 OS=Homo sapiens OX=9606 GN=NUP205 PE=1 SV=3	0.853	1.00992	1.09793	1.11595	1.10667	0.816524	0.974241	0.841547	78	4
>sp	Q14315	FLNC_HUMAN Filamin-C OS=Homo sapiens OX=9606 GN=FLNC PE=1 SV=3	0.884987	1.10417	0.972045	1.10589	0.997989	0.934914	0.974465	0.766177	208	3
>sp	Q9BS26	ERP44_HUMAN Endoplasmic reticulum resident protein 44 OS=Homo sapiens OX=9606 GN=ERP44 PE=1 SV=1	1.12514	1.02002	0.816166	0.91809	0.982222	1.13836	0.974549	0.830054	47	8
>sp	Q9UQM7	KCC2A_HUMAN Calcium/calmodulin-dependent protein kinase type II subunit alpha OS=Homo sapiens OX=9606 GN=CAMK2A PE=1 SV=2	0.997099	1.07479	0.889823	1.05397	0.976341	1.00798	0.974797	0.693669	48	1
>sp	Q9BZE4	NOG1_HUMAN Nucleolar GTP-binding protein 1 OS=Homo sapiens OX=9606 GN=GTPBP4 PE=1 SV=3	1.02867	0.70137	1.23186	1.09217	0.566984	1.37894	0.97492	0.9336	34	7
>sp	Q8N1G2	CMTR1_HUMAN Cap-specific mRNA (nucleoside-2'-O-)-methyltransferase 1 OS=Homo sapiens OX=9606 GN=CMTR1 PE=1 SV=1	0.941072	1.01721	1.00383	1.13166	1.07541	0.830827	0.975055	0.813193	26	5
>sp	Q8NFQ8	TOIP2_HUMAN Torsin-1A-interacting protein 2 OS=Homo sapiens OX=9606 GN=TOR1AIP2 PE=1 SV=1	1.19252	0.864538	0.905269	1.29997	0.73339	1.00432	0.975195	0.904057	27	7
>sp	Q9NY93	DDX56_HUMAN Probable ATP-dependent RNA helicase DDX56 OS=Homo sapiens OX=9606 GN=DDX56 PE=1 SV=1	1.1066	0.536977	1.31894	1.52377	0.430287	1.08343	0.975316	0.952747	23	3
>sp	O60832	DKC1_HUMAN H/ACA ribonucleoprotein complex subunit DKC1 OS=Homo sapiens OX=9606 GN=DKC1 PE=1 SV=3	0.902131	0.767294	1.29323	1.37151	0.980154	0.685677	0.975412	0.926767	35	1
>sp	Q9H089	LSG1_HUMAN Large subunit GTPase 1 homolog OS=Homo sapiens OX=9606 GN=LSG1 PE=1 SV=2	1.12087	0.912147	0.929798	1.16835	0.80442	1.06442	0.975513	0.856767	21	7
>sp	Q6NXR4	TTI2_HUMAN TELO2-interacting protein 2 OS=Homo sapiens OX=9606 GN=TTI2 PE=1 SV=1	0.779027	1.08191	1.10197	1.14882	0.84204	1.04623	0.975579	0.866698	8	1
>sp	O95433	AHSA1_HUMAN Activator of 90 kDa heat shock protein ATPase homolog 1 OS=Homo sapiens OX=9606 GN=AHSA1 PE=1 SV=1	0.650473	1.23306	1.0794	0.869714	1.31469	0.852666	0.975591	0.919986	37	2
>sp	P62241	RS8_HUMAN 40S ribosomal protein S8 OS=Homo sapiens OX=9606 GN=RPS8 PE=1 SV=2	1.10382	0.701502	1.15784	1.04635	0.97233	1.01815	0.975741	0.874218	41	3
>sp	Q8NB90	AFG2H_HUMAN ATPase family protein 2 homolog OS=Homo sapiens OX=9606 GN=SPATA5 PE=1 SV=3	0.963218	1.07826	0.921891	1.07754	1.02535	0.933739	0.975875	0.717796	25	3
>sp	O95197	RTN3_HUMAN Reticulon-3 OS=Homo sapiens OX=9606 GN=RTN3 PE=1 SV=2	1.10614	0.935616	0.921844	1.11868	0.919682	0.998039	0.976024	0.78415	18	4
>sp	P0DPB6	RPAC2_HUMAN DNA-directed RNA polymerases I and III subunit RPAC2 OS=Homo sapiens OX=9606 GN=POLR1D PE=1 SV=1	0.903325	0.981806	1.07858	1.35336	0.815702	0.867224	0.976098	0.903012		1
>sp	Q6RW13	ATRAP_HUMAN Type-1 angiotensin II receptor-associated protein OS=Homo sapiens OX=9606 GN=AGTRAP PE=1 SV=1	0.971185	1.03354	0.959002	1.18093	0.988541	0.866799	0.976106	0.819176	3	2
>sp	P60468	SC61B_HUMAN Protein transport protein Sec61 subunit beta OS=Homo sapiens OX=9606 GN=SEC61B PE=1 SV=2	1.08002	0.842374	1.04139	1.30994	0.806589	0.919684	0.976145	0.895987	6	1
>sp	Q53GS9	SNUT2_HUMAN U4/U6.U5 tri-snRNP-associated protein 2 OS=Homo sapiens OX=9606 GN=USP39 PE=1 SV=2	0.931517	0.908409	1.12408	0.977784	0.926633	1.13158	0.976288	0.807261	22	7
>sp	P61421	VA0D1_HUMAN V-type proton ATPase subunit d 1 OS=Homo sapiens OX=9606 GN=ATP6V0D1 PE=1 SV=1	1.14178	0.912899	0.909365	0.996007	0.944341	1.09561	0.976313	0.80365	33	10
>sp	Q8TEY7	UBP33_HUMAN Ubiquitin carboxyl-terminal hydrolase 33 OS=Homo sapiens OX=9606 GN=USP33 PE=1 SV=2	1.33308	0.741082	0.889962	1.30427	0.955826	0.775778	0.976366	0.924224	8	1
>sp	Q8WUM9	S20A1_HUMAN Sodium-dependent phosphate transporter 1 OS=Homo sapiens OX=9606 GN=SLC20A1 PE=1 SV=1	1.1551	0.907223	0.901898	1.19803	0.814372	1.02337	0.97643	0.872545	6	2
>sp	Q96HS1	PGAM5_HUMAN Serine/threonine-protein phosphatase PGAM5, mitochondrial OS=Homo sapiens OX=9606 GN=PGAM5 PE=1 SV=2	0.724573	1.44885	0.791137	1.02127	1.51284	0.501323	0.976653	0.952621	27	2
>sp	Q96RD7	PANX1_HUMAN Pannexin-1 OS=Homo sapiens OX=9606 GN=PANX1 PE=1 SV=4	1.16384	1.01858	0.782268	0.959	1.17929	0.897024	0.976732	0.875435	5	1
>sp	Q9BPX3	CND3_HUMAN Condensin complex subunit 3 OS=Homo sapiens OX=9606 GN=NCAPG PE=1 SV=1	0.971821	0.964578	1.02861	1.13702	0.914862	0.983109	0.97694	0.762058	36	13
>sp	P09012	SNRPA_HUMAN U1 small nuclear ribonucleoprotein A OS=Homo sapiens OX=9606 GN=SNRPA PE=1 SV=3	0.756924	0.697655	1.51046	1.18343	0.820723	1.03081	0.976963	0.940004	13	2
>sp	P02788	TRFL_HUMAN Lactotransferrin OS=Homo sapiens OX=9606 GN=LTF PE=1 SV=6	1.29765	0.847796	0.819773	0.622989	0.798999	1.61279	0.97708	0.950248	90	2
>sp	Q5TAX3	TUT4_HUMAN Terminal uridylyltransferase 4 OS=Homo sapiens OX=9606 GN=TUT4 PE=1 SV=3	0.813103	1.05095	1.1015	1.25977	0.865968	0.908707	0.9773	0.888844	13	1
>sp	P46060	RAGP1_HUMAN Ran GTPase-activating protein 1 OS=Homo sapiens OX=9606 GN=RANGAP1 PE=1 SV=1	0.854299	0.98727	1.12409	1.03363	0.921403	1.07931	0.977363	0.816134	50	9
>sp	O43709	BUD23_HUMAN Probable 18S rRNA (guanine-N(7))-methyltransferase OS=Homo sapiens OX=9606 GN=BUD23 PE=1 SV=2	0.918976	0.851344	1.19559	1.1269	0.866846	1.04035	0.977527	0.8706	3	1
>sp	Q29RF7	PDS5A_HUMAN Sister chromatid cohesion protein PDS5 homolog A OS=Homo sapiens OX=9606 GN=PDS5A PE=1 SV=1	0.981373	0.920774	1.0639	0.882109	0.894173	1.25768	0.977615	0.875148	64	11
>sp	O95602	RPA1_HUMAN DNA-directed RNA polymerase I subunit RPA1 OS=Homo sapiens OX=9606 GN=POLR1A PE=1 SV=2	1.10061	0.818156	1.04775	1.20848	0.796877	1.02813	0.977922	0.887552	64	3
>sp	Q86U38	NOP9_HUMAN Nucleolar protein 9 OS=Homo sapiens OX=9606 GN=NOP9 PE=1 SV=1	0.898481	0.589971	1.47861	1.1684	0.576914	1.28762	0.978283	0.951808	19	5
>sp	P62745	RHOB_HUMAN Rho-related GTP-binding protein RhoB OS=Homo sapiens OX=9606 GN=RHOB PE=1 SV=1	1.10606	0.952506	0.908712	0.859793	1.09622	1.07671	0.978418	0.832852	18	1
>sp	P30260	CDC27_HUMAN Cell division cycle protein 27 homolog OS=Homo sapiens OX=9606 GN=CDC27 PE=1 SV=2	0.976353	1.08226	0.908889	1.28906	0.922458	0.820985	0.978565	0.896579	25	2
>sp	Q9BVI4	NOC4L_HUMAN Nucleolar complex protein 4 homolog OS=Homo sapiens OX=9606 GN=NOC4L PE=1 SV=1	0.97308	0.700371	1.29448	1.2867	0.856121	0.889254	0.978844	0.927612	22	2
>sp	Q8N9N2	ASCC1_HUMAN Activating signal cointegrator 1 complex subunit 1 OS=Homo sapiens OX=9606 GN=ASCC1 PE=1 SV=1	1.01895	0.876125	1.07325	1.20078	0.797238	1.03365	0.979107	0.882366	10	1
>sp	Q9Y237	PIN4_HUMAN Peptidyl-prolyl cis-trans isomerase NIMA-interacting 4 OS=Homo sapiens OX=9606 GN=PIN4 PE=1 SV=1	1.05488	0.751487	1.16206	0.884097	1.15516	0.992313	0.979171	0.893505	7	1
>sp	Q9Y639	NPTN_HUMAN Neuroplastin OS=Homo sapiens OX=9606 GN=NPTN PE=1 SV=2	1.13718	0.989518	0.842191	1.1359	0.944334	0.950873	0.979474	0.854951	21	2
>sp	Q9UBM7	DHCR7_HUMAN 7-dehydrocholesterol reductase OS=Homo sapiens OX=9606 GN=DHCR7 PE=1 SV=1	1.10397	1.03614	0.828838	0.937037	0.99442	1.0996	0.979511	0.841455	9	6
>sp	P20645	MPRD_HUMAN Cation-dependent mannose-6-phosphate receptor OS=Homo sapiens OX=9606 GN=M6PR PE=1 SV=1	1.05292	0.885877	1.03036	1.16607	0.888152	0.976621	0.979647	0.844611	14	4
>sp	Q16698	DECR_HUMAN 2,4-dienoyl-CoA reductase, mitochondrial OS=Homo sapiens OX=9606 GN=DECR1 PE=1 SV=1	0.727018	1.28445	0.958192	1.03435	1.44885	0.547147	0.979974	0.951159	54	3
>sp	P19022	CADH2_HUMAN Cadherin-2 OS=Homo sapiens OX=9606 GN=CDH2 PE=1 SV=4	0.995449	1.12673	0.847513	1.08759	0.965555	0.977162	0.979996	0.836505	24	1
>sp	Q9NVI1	FANCI_HUMAN Fanconi anemia group I protein OS=Homo sapiens OX=9606 GN=FANCI PE=1 SV=4	1.0526	0.956712	0.960986	1.11151	1.03148	0.886714	0.980391	0.80416	46	14
>sp	P29992	GNA11_HUMAN Guanine nucleotide-binding protein subunit alpha-11 OS=Homo sapiens OX=9606 GN=GNA11 PE=1 SV=2	0.945409	1.06988	0.955032	1.02818	1.03615	0.965349	0.980408	0.693844	37	4
>sp	Q14739	LBR_HUMAN Lamin-B receptor OS=Homo sapiens OX=9606 GN=LBR PE=1 SV=2	1.11853	0.998737	0.853412	1.52452	0.908274	0.596533	0.980639	0.950479	23	2
>sp	Q9BRR6	ADPGK_HUMAN ADP-dependent glucokinase OS=Homo sapiens OX=9606 GN=ADPGK PE=1 SV=1	1.33418	0.911957	0.724785	0.761521	0.996977	1.27058	0.980802	0.937749	20	6
>sp	O43808	PM34_HUMAN Peroxisomal membrane protein PMP34 OS=Homo sapiens OX=9606 GN=SLC25A17 PE=1 SV=1	1.2196	0.808412	0.943331	1.30321	0.861561	0.86388	0.981079	0.925032	8	2
>sp	Q5J8M3	EMC4_HUMAN ER membrane protein complex subunit 4 OS=Homo sapiens OX=9606 GN=EMC4 PE=1 SV=2	1.20297	0.943129	0.825472	1.07011	0.867469	1.09085	0.981227	0.894212	8	2
>sp	Q99570	PI3R4_HUMAN Phosphoinositide 3-kinase regulatory subunit 4 OS=Homo sapiens OX=9606 GN=PIK3R4 PE=1 SV=3	0.959947	0.929847	1.08194	1.22955	0.824868	0.97385	0.981331	0.892755	38	4
>sp	Q14331	FRG1_HUMAN Protein FRG1 OS=Homo sapiens OX=9606 GN=FRG1 PE=1 SV=1	1.02881	0.940405	1.0029	1.04054	0.996971	0.990373	0.981581	0.583029	11	2
>sp	Q96RE7	NACC1_HUMAN Nucleus accumbens-associated protein 1 OS=Homo sapiens OX=9606 GN=NACC1 PE=1 SV=1	0.760413	1.08836	1.12374	1.05523	0.933154	1.0391	0.981841	0.892016	16	1
>sp	Q9P0K7	RAI14_HUMAN Ankycorbin OS=Homo sapiens OX=9606 GN=RAI14 PE=1 SV=2	0.96963	1.06031	0.943054	0.935957	1.0711	1.01994	0.982159	0.751502	95	2
>sp	Q9H3U1	UN45A_HUMAN Protein unc-45 homolog A OS=Homo sapiens OX=9606 GN=UNC45A PE=1 SV=1	0.83054	0.98951	1.15298	1.19615	0.953651	0.877172	0.982178	0.899606	53	4
>sp	Q92925	SMRD2_HUMAN SWI/SNF-related matrix-associated actin-dependent regulator of chromatin subfamily D member 2 OS=Homo sapiens OX=9606 GN=SMARCD2 PE=1 SV=3	0.693963	0.843959	1.43512	1.36792	0.897578	0.761457	0.982187	0.953902	21	1
>sp	P42224	STAT1_HUMAN Signal transducer and activator of transcription 1-alpha/beta OS=Homo sapiens OX=9606 GN=STAT1 PE=1 SV=2	0.800425	1.01235	1.16122	1.1075	0.842981	1.07552	0.982815	0.903486	61	1
>sp	Q9Y4E6	WDR7_HUMAN WD repeat-containing protein 7 OS=Homo sapiens OX=9606 GN=WDR7 PE=1 SV=2	0.88845	0.919871	1.16579	1.35121	0.840927	0.833751	0.98289	0.934227	26	1
>sp	Q9H488	OFUT1_HUMAN GDP-fucose protein O-fucosyltransferase 1 OS=Homo sapiens OX=9606 GN=POFUT1 PE=1 SV=1	1.08462	0.989442	0.900447	1.05175	0.855846	1.1179	0.983147	0.867793	32	2
>sp	Q99816	TS101_HUMAN Tumor susceptibility gene 101 protein OS=Homo sapiens OX=9606 GN=TSG101 PE=1 SV=2	0.893939	1.04108	1.03959	1.02919	0.982111	1.01409	0.983218	0.766469	21	4
>sp	P55084	ECHB_HUMAN Trifunctional enzyme subunit beta, mitochondrial OS=Homo sapiens OX=9606 GN=HADHB PE=1 SV=3	0.740788	1.32718	0.906662	1.01708	1.45037	0.557919	0.983229	0.959604	109	7
>sp	Q6PKG0	LARP1_HUMAN La-related protein 1 OS=Homo sapiens OX=9606 GN=LARP1 PE=1 SV=2	0.818629	0.943628	1.2124	0.858684	1.01253	1.15413	0.983244	0.912802	100	16
>sp	O00592	PODXL_HUMAN Podocalyxin OS=Homo sapiens OX=9606 GN=PODXL PE=1 SV=2	1.06559	1.02184	0.887271	0.986625	1.01015	1.02853	0.983272	0.78568	21	6
>sp	Q9UBK9	UXT_HUMAN Protein UXT OS=Homo sapiens OX=9606 GN=UXT PE=1 SV=1	0.779982	0.993139	1.20255	1.26739	0.827338	0.929599	0.983912	0.932731	5	1
>sp	P56937	DHB7_HUMAN 3-keto-steroid reductase OS=Homo sapiens OX=9606 GN=HSD17B7 PE=1 SV=1	1.0155	1.04833	0.911982	1.13865	0.89742	0.988111	0.984005	0.854948	14	3
>sp	Q9BVA1	TBB2B_HUMAN Tubulin beta-2B chain OS=Homo sapiens OX=9606 GN=TUBB2B PE=1 SV=1	1.08731	0.868319	1.02019	1.00414	0.849956	1.17009	0.984006	0.894085	387	1
>sp	O60664	PLIN3_HUMAN Perilipin-3 OS=Homo sapiens OX=9606 GN=PLIN3 PE=1 SV=3	0.619023	1.45941	0.897964	0.670082	1.6983	0.655217	0.984388	0.972388	42	1
>sp	P19388	RPAB1_HUMAN DNA-directed RNA polymerases I, II, and III subunit RPABC1 OS=Homo sapiens OX=9606 GN=POLR2E PE=1 SV=4	0.860463	0.844048	1.27193	1.27723	0.732667	1.01366	0.984415	0.944148	11	3
>sp	Q9UN86	G3BP2_HUMAN Ras GTPase-activating protein-binding protein 2 OS=Homo sapiens OX=9606 GN=G3BP2 PE=1 SV=2	0.910573	0.842884	1.22322	0.983325	0.841827	1.19817	0.984568	0.925632	31	5
>sp	P12931	SRC_HUMAN Proto-oncogene tyrosine-protein kinase Src OS=Homo sapiens OX=9606 GN=SRC PE=1 SV=3	0.855233	1.0132	1.10874	1.06541	0.951561	1.00586	0.984896	0.863741	30	3
>sp	Q02241	KIF23_HUMAN Kinesin-like protein KIF23 OS=Homo sapiens OX=9606 GN=KIF23 PE=1 SV=3	1.03505	1.08737	0.855411	1.08382	0.87457	1.06377	0.985332	0.886132	85	2
>sp	P29372	3MG_HUMAN DNA-3-methyladenine glycosylase OS=Homo sapiens OX=9606 GN=MPG PE=1 SV=3	0.978022	1.10445	0.895625	1.11907	0.994263	0.908566	0.985506	0.873662	11	3
>sp	O60610	DIAP1_HUMAN Protein diaphanous homolog 1 OS=Homo sapiens OX=9606 GN=DIAPH1 PE=1 SV=2	0.812962	1.06519	1.10057	0.9617	1.03477	1.02481	0.985914	0.891794	82	5
>sp	Q14444	CAPR1_HUMAN Caprin-1 OS=Homo sapiens OX=9606 GN=CAPRIN1 PE=1 SV=2	0.947944	0.846979	1.184	0.977998	0.733591	1.30949	0.986048	0.946601	36	6
>sp	P14923	PLAK_HUMAN Junction plakoglobin OS=Homo sapiens OX=9606 GN=JUP PE=1 SV=3	0.995609	1.12408	0.859408	1.09383	1.02214	0.904926	0.986164	0.89024	57	10
>sp	Q13596	SNX1_HUMAN Sorting nexin-1 OS=Homo sapiens OX=9606 GN=SNX1 PE=1 SV=3	1.10308	1.04229	0.833744	1.03791	1.0745	0.908471	0.986176	0.892882	30	2
>sp	Q58FF8	H90B2_HUMAN Putative heat shock protein HSP 90-beta 2 OS=Homo sapiens OX=9606 GN=HSP90AB2P PE=1 SV=2	0.831472	1.06205	1.08594	0.795182	1.10609	1.11926	0.986401	0.923512	34	1
>sp	Q92575	UBXN4_HUMAN UBX domain-containing protein 4 OS=Homo sapiens OX=9606 GN=UBXN4 PE=1 SV=2	1.01168	0.945862	1.02235	1.41035	0.716919	0.892847	0.986682	0.952039	21	3
>sp	Q6UWU4	CF089_HUMAN Bombesin receptor-activated protein C6orf89 OS=Homo sapiens OX=9606 GN=C6orf89 PE=1 SV=1	1.13248	1.02849	0.819046	0.790667	1.05321	1.17611	0.986769	0.932035	4	1
>sp	A1L0T0	ILVBL_HUMAN Acetolactate synthase-like protein OS=Homo sapiens OX=9606 GN=ILVBL PE=1 SV=2	1.16063	1.01276	0.806863	0.946877	1.08493	0.987938	0.986921	0.91365	62	7
>sp	Q96N66	MBOA7_HUMAN Lysophospholipid acyltransferase 7 OS=Homo sapiens OX=9606 GN=MBOAT7 PE=1 SV=2	1.04121	0.963091	0.976376	1.2018	0.888032	0.929486	0.987202	0.909358	12	1
>sp	Q9BTE7	DCNL5_HUMAN DCN1-like protein 5 OS=Homo sapiens OX=9606 GN=DCUN1D5 PE=1 SV=1	0.9952	0.916587	1.06898	0.867744	1.05514	1.09635	0.987262	0.886045	10	2
>sp	Q8TDD1	DDX54_HUMAN ATP-dependent RNA helicase DDX54 OS=Homo sapiens OX=9606 GN=DDX54 PE=1 SV=2	1.06897	0.581478	1.33065	1.39951	0.476849	1.14254	0.987483	0.973234	34	1
>sp	P20336	RAB3A_HUMAN Ras-related protein Rab-3A OS=Homo sapiens OX=9606 GN=RAB3A PE=1 SV=1	0.932768	1.14544	0.903094	1.02012	0.887613	1.11097	0.987611	0.90709	24	1
>sp	P11172	UMPS_HUMAN Uridine 5'-monophosphate synthase OS=Homo sapiens OX=9606 GN=UMPS PE=1 SV=1	0.784676	0.980027	1.21787	1.19485	1.10526	0.717316	0.988448	0.954898	31	1
>sp	Q9H223	EHD4_HUMAN EH domain-containing protein 4 OS=Homo sapiens OX=9606 GN=EHD4 PE=1 SV=1	0.936255	1.00456	1.04216	1.09812	0.831042	1.08787	0.988709	0.911688	47	6
>sp	Q05519	SRS11_HUMAN Serine/arginine-rich splicing factor 11 OS=Homo sapiens OX=9606 GN=SRSF11 PE=1 SV=1	0.902342	0.923687	1.15707	0.860722	0.945142	1.21103	0.988798	0.937007	11	4
>sp	Q7Z2K6	ERMP1_HUMAN Endoplasmic reticulum metallopeptidase 1 OS=Homo sapiens OX=9606 GN=ERMP1 PE=1 SV=2	0.99662	1.1562	0.830316	1.1373	0.962675	0.916897	0.988818	0.927645	32	7
>sp	Q9UL46	PSME2_HUMAN Proteasome activator complex subunit 2 OS=Homo sapiens OX=9606 GN=PSME2 PE=1 SV=4	0.862606	1.07446	1.04669	0.740934	1.14893	1.12638	0.989228	0.946399	36	5
>sp	Q9Y5L0	TNPO3_HUMAN Transportin-3 OS=Homo sapiens OX=9606 GN=TNPO3 PE=1 SV=3	0.582109	1.20446	1.19771	0.810771	1.28342	0.921542	0.989568	0.968896	34	1
>sp	Q9NPJ6	MED4_HUMAN Mediator of RNA polymerase II transcription subunit 4 OS=Homo sapiens OX=9606 GN=MED4 PE=1 SV=1	0.925805	0.741821	1.31703	1.1839	0.825535	1.00591	0.98982	0.961881	12	2
>sp	P35613	BASI_HUMAN Basigin OS=Homo sapiens OX=9606 GN=BSG PE=1 SV=2	1.04127	1.08136	0.862086	0.969378	1.07127	0.974636	0.989862	0.900919	51	4
>sp	Q53GQ0	DHB12_HUMAN Very-long-chain 3-oxoacyl-CoA reductase OS=Homo sapiens OX=9606 GN=HSD17B12 PE=1 SV=2	1.14495	0.949744	0.890183	0.948414	0.96027	1.10644	0.989966	0.918945	37	4
>sp	Q9UQE7	SMC3_HUMAN Structural maintenance of chromosomes protein 3 OS=Homo sapiens OX=9606 GN=SMC3 PE=1 SV=2	0.845604	0.901561	1.23797	1.18928	0.806588	1.019	0.990138	0.95505	93	7
>sp	Q00765	REEP5_HUMAN Receptor expression-enhancing protein 5 OS=Homo sapiens OX=9606 GN=REEP5 PE=1 SV=3	1.15449	1.03177	0.799365	0.995149	0.896246	1.12298	0.990463	0.942339	25	1
>sp	Q8WVX9	FACR1_HUMAN Fatty acyl-CoA reductase 1 OS=Homo sapiens OX=9606 GN=FAR1 PE=1 SV=1	1.13094	0.92952	0.925671	1.13325	0.848737	1.03189	0.990797	0.935677	12	6
>sp	P21281	VATB2_HUMAN V-type proton ATPase subunit B, brain isoform OS=Homo sapiens OX=9606 GN=ATP6V1B2 PE=1 SV=3	1.21035	1.11139	0.664662	1.09604	1.07831	0.839255	0.990972	0.964477	135	3
>sp	P40937	RFC5_HUMAN Replication factor C subunit 5 OS=Homo sapiens OX=9606 GN=RFC5 PE=1 SV=1	0.968548	1.11965	0.898351	0.833709	1.0458	1.13395	0.991072	0.939525	19	7
>sp	Q15084	PDIA6_HUMAN Protein disulfide-isomerase A6 OS=Homo sapiens OX=9606 GN=PDIA6 PE=1 SV=1	1.16222	0.908972	0.915504	1.23086	0.794008	0.988431	0.991172	0.956507	98	9
>sp	Q16831	UPP1_HUMAN Uridine phosphorylase 1 OS=Homo sapiens OX=9606 GN=UPP1 PE=1 SV=1	1.00245	0.811014	1.1737	1.12555	0.835371	1.05192	0.991476	0.953004	18	1
>sp	Q9Y5X1	SNX9_HUMAN Sorting nexin-9 OS=Homo sapiens OX=9606 GN=SNX9 PE=1 SV=1	0.944371	0.890783	1.15219	1.34448	0.939886	0.728289	0.991597	0.96884	26	4
>sp	Q92968	PEX13_HUMAN Peroxisomal membrane protein PEX13 OS=Homo sapiens OX=9606 GN=PEX13 PE=1 SV=2	1.21314	0.774927	0.999332	1.67349	0.559233	0.779875	0.991636	0.983252	6	1
>sp	O43493	TGON2_HUMAN Trans-Golgi network integral membrane protein 2 OS=Homo sapiens OX=9606 GN=TGOLN2 PE=1 SV=3	1.13264	0.734537	1.12025	1.29651	0.912818	0.803251	0.991652	0.968388	22	3
>sp	Q9HBH0	RHOF_HUMAN Rho-related GTP-binding protein RhoF OS=Homo sapiens OX=9606 GN=RHOF PE=1 SV=1	1.03045	0.909726	1.04744	1.36576	0.784619	0.862005	0.991777	0.968476	6	1
>sp	Q96F86	EDC3_HUMAN Enhancer of mRNA-decapping protein 3 OS=Homo sapiens OX=9606 GN=EDC3 PE=1 SV=1	1.01994	1.08448	0.883743	0.825003	1.02355	1.16329	0.992137	0.949067	36	9
>sp	Q96A33	CCD47_HUMAN Coiled-coil domain-containing protein 47 OS=Homo sapiens OX=9606 GN=CCDC47 PE=1 SV=1	1.20162	0.889177	0.897572	0.977912	0.959478	1.07424	0.992278	0.94854	46	4
>sp	Q8NBJ7	SUMF2_HUMAN Inactive C-alpha-formylglycine-generating enzyme 2 OS=Homo sapiens OX=9606 GN=SUMF2 PE=1 SV=2	1.18948	1.20048	0.598721	0.564252	1.15297	1.2941	0.992482	0.981096	18	2
>sp	Q15014	MO4L2_HUMAN Mortality factor 4-like protein 2 OS=Homo sapiens OX=9606 GN=MORF4L2 PE=1 SV=1	0.973846	1.08223	0.932733	1.4117	0.790671	0.808822	0.992568	0.974501	9	1
>sp	Q9Y6U3	ADSV_HUMAN Adseverin OS=Homo sapiens OX=9606 GN=SCIN PE=1 SV=4	1.1554	0.596343	1.23708	1.1472	0.930296	0.933677	0.992579	0.97479	34	1
>sp	Q92688	AN32B_HUMAN Acidic leucine-rich nuclear phosphoprotein 32 family member B OS=Homo sapiens OX=9606 GN=ANP32B PE=1 SV=1	0.744979	0.714457	1.53025	0.745159	1.28807	0.977087	0.993148	0.983594	18	1
>sp	Q9Y4L1	HYOU1_HUMAN Hypoxia up-regulated protein 1 OS=Homo sapiens OX=9606 GN=HYOU1 PE=1 SV=1	1.24692	0.832546	0.910964	1.2586	0.758605	0.992365	0.993642	0.975167	138	18
>sp	O75165	DJC13_HUMAN DnaJ homolog subfamily C member 13 OS=Homo sapiens OX=9606 GN=DNAJC13 PE=1 SV=5	1.0703	1.02452	0.896094	0.947275	0.969941	1.09187	0.993961	0.934172	83	14
>sp	P17693	HLAG_HUMAN HLA class I histocompatibility antigen, alpha chain G OS=Homo sapiens OX=9606 GN=HLA-G PE=1 SV=1	1.10662	1.09473	0.789733	1.10004	1.12809	0.780804	0.994067	0.970692	2	1
>sp	P56192	SYMC_HUMAN Methionine--tRNA ligase, cytoplasmic OS=Homo sapiens OX=9606 GN=MARS PE=1 SV=2	0.993376	1.11171	0.886466	0.851221	1.13433	1.0229	0.994385	0.95991	78	12
>sp	P62140	PP1B_HUMAN Serine/threonine-protein phosphatase PP1-beta catalytic subunit OS=Homo sapiens OX=9606 GN=PPP1CB PE=1 SV=3	1.0238	1.03811	0.930279	0.837558	0.991773	1.17848	0.994806	0.963906	40	1
>sp	O95202	LETM1_HUMAN Mitochondrial proton/calcium exchanger protein OS=Homo sapiens OX=9606 GN=LETM1 PE=1 SV=1	0.738633	1.4489	0.804754	0.933074	1.6285	0.44614	0.994871	0.990707	61	3
>sp	P20591	MX1_HUMAN Interferon-induced GTP-binding protein Mx1 OS=Homo sapiens OX=9606 GN=MX1 PE=1 SV=4	1.09	1.1561	0.746567	0.836405	1.22971	0.941226	0.995119	0.978805	40	1
>sp	Q9Y3L5	RAP2C_HUMAN Ras-related protein Rap-2c OS=Homo sapiens OX=9606 GN=RAP2C PE=1 SV=1	0.912556	1.10761	0.972816	1.1261	0.957475	0.923447	0.995329	0.958803	20	1
>sp	P48729	KC1A_HUMAN Casein kinase I isoform alpha OS=Homo sapiens OX=9606 GN=CSNK1A1 PE=1 SV=2	1.02245	1.01717	0.953612	1.13466	1.00384	0.868265	0.995501	0.959534	20	4
>sp	P42356	PI4KA_HUMAN Phosphatidylinositol 4-kinase alpha OS=Homo sapiens OX=9606 GN=PI4KA PE=1 SV=4	0.970778	1.11869	0.903957	1.10184	1.03656	0.868185	0.995623	0.965103	56	8
>sp	P06213	INSR_HUMAN Insulin receptor OS=Homo sapiens OX=9606 GN=INSR PE=1 SV=4	0.77465	0.992543	1.22627	1.26825	0.978998	0.759291	0.995649	0.9834	26	1
>sp	O14617	AP3D1_HUMAN AP-3 complex subunit delta-1 OS=Homo sapiens OX=9606 GN=AP3D1 PE=1 SV=1	1.05898	1.02969	0.90483	0.973624	1.11441	0.918465	0.995677	0.956866	62	7
>sp	Q96RT1	ERBIN_HUMAN Erbin OS=Homo sapiens OX=9606 GN=ERBIN PE=1 SV=2	1.09099	0.980963	0.922407	1.18406	0.930872	0.890712	0.996248	0.973457	32	5
>sp	Q9BT09	CNPY3_HUMAN Protein canopy homolog 3 OS=Homo sapiens OX=9606 GN=CNPY3 PE=1 SV=1	1.16459	0.968573	0.861348	1.23359	0.784164	0.987741	0.996345	0.98269	13	1
>sp	Q5VTR2	BRE1A_HUMAN E3 ubiquitin-protein ligase BRE1A OS=Homo sapiens OX=9606 GN=RNF20 PE=1 SV=2	0.985855	0.91858	1.09103	0.90876	0.832222	1.26355	0.996983	0.984575	46	3
>sp	Q7Z4H7	HAUS6_HUMAN HAUS augmin-like complex subunit 6 OS=Homo sapiens OX=9606 GN=HAUS6 PE=1 SV=2	0.88886	1.03432	1.07231	1.42001	0.711177	0.873329	0.996996	0.990267	21	1
>sp	Q99543	DNJC2_HUMAN DnaJ homolog subfamily C member 2 OS=Homo sapiens OX=9606 GN=DNAJC2 PE=1 SV=4	1.00176	0.974145	1.01961	0.625037	1.04379	1.33566	0.997013	0.989145	29	8
>sp	Q9BZ29	DOCK9_HUMAN Dedicator of cytokinesis protein 9 OS=Homo sapiens OX=9606 GN=DOCK9 PE=1 SV=2	0.970008	0.947341	1.07818	1.40268	0.69499	0.906802	0.997021	0.990044	111	3
>sp	Q9BT25	HAUS8_HUMAN HAUS augmin-like complex subunit 8 OS=Homo sapiens OX=9606 GN=HAUS8 PE=1 SV=3	0.936365	1.0332	1.02596	1.22323	0.772574	1.00867	0.997023	0.98406	5	2
>sp	P07948	LYN_HUMAN Tyrosine-protein kinase Lyn OS=Homo sapiens OX=9606 GN=LYN PE=1 SV=3	1.04817	1.15384	0.794285	0.777051	1.18132	1.04533	0.997537	0.988426	30	5
>sp	Q9NUM4	T106B_HUMAN Transmembrane protein 106B OS=Homo sapiens OX=9606 GN=TMEM106B PE=1 SV=2	1.41637	1.06501	0.515241	0.590516	1.32053	1.09233	0.99775	0.995034	15	2
>sp	Q6NXT6	TAPT1_HUMAN Transmembrane anterior posterior transformation protein 1 homolog OS=Homo sapiens OX=9606 GN=TAPT1 PE=1 SV=1	0.98378	0.983738	1.02915	1.36093	0.990207	0.652188	0.997783	0.991889	13	2
>sp	Q9Y2L9	LRCH1_HUMAN Leucine-rich repeat and calponin homology domain-containing protein 1 OS=Homo sapiens OX=9606 GN=LRCH1 PE=1 SV=3	0.858039	1.0473	1.09135	0.848703	1.15229	1.00232	0.997797	0.985417	14	1
>sp	Q96CP6	ASTRA_HUMAN Protein Aster-A OS=Homo sapiens OX=9606 GN=GRAMD1A PE=1 SV=2	1.13642	0.962861	0.897832	1.318	0.833675	0.851207	0.998078	0.991918	13	2
>sp	Q9BVP2	GNL3_HUMAN Guanine nucleotide-binding protein-like 3 OS=Homo sapiens OX=9606 GN=GNL3 PE=1 SV=2	0.984943	0.575078	1.43733	1.10106	0.5932	1.30838	0.998237	0.995962	36	3
>sp	O60306	AQR_HUMAN RNA helicase aquarius OS=Homo sapiens OX=9606 GN=AQR PE=1 SV=4	0.848903	0.918986	1.22951	1.16455	0.807777	1.03027	0.998269	0.991705	53	10
>sp	Q9NRY4	RHG35_HUMAN Rho GTPase-activating protein 35 OS=Homo sapiens OX=9606 GN=ARHGAP35 PE=1 SV=3	0.910976	0.978491	1.10807	1.08557	0.973365	0.943536	0.998357	0.983005	34	1
>sp	P43307	SSRA_HUMAN Translocon-associated protein subunit alpha OS=Homo sapiens OX=9606 GN=SSR1 PE=1 SV=3	1.04792	0.963376	0.987005	1.09248	0.91537	0.993851	0.998867	0.985439	14	4
>sp	P40938	RFC3_HUMAN Replication factor C subunit 3 OS=Homo sapiens OX=9606 GN=RFC3 PE=1 SV=2	0.945564	1.1867	0.867198	0.829202	1.0705	1.10084	0.999641	0.997912	21	5
>sp	P53618	COPB_HUMAN Coatomer subunit beta OS=Homo sapiens OX=9606 GN=COPB1 PE=1 SV=3	0.791825	1.12634	1.08162	0.697983	1.13471	1.16752	0.999858	0.999425	98	4
>sp	P57737	CORO7_HUMAN Coronin-7 OS=Homo sapiens OX=9606 GN=CORO7 PE=1 SV=2	0.853206	0.835911	1.3112	1.44981	0.962037	0.587843	1.00021	0.999471	42	1
>sp	P61586	RHOA_HUMAN Transforming protein RhoA OS=Homo sapiens OX=9606 GN=RHOA PE=1 SV=1	1.17382	0.936014	0.891025	0.774523	1.12359	1.10103	1.00057	0.997005	41	1
>sp	Q96R06	SPAG5_HUMAN Sperm-associated antigen 5 OS=Homo sapiens OX=9606 GN=SPAG5 PE=1 SV=2	0.980813	0.992065	1.02811	1.34427	0.726236	0.928512	1.00066	0.997303	21	5
>sp	Q9Y6I3	EPN1_HUMAN Epsin-1 OS=Homo sapiens OX=9606 GN=EPN1 PE=1 SV=2	0.983247	1.08713	0.930645	1.13846	0.972055	0.888466	1.00068	0.994194	16	1
>sp	Q9NPA0	EMC7_HUMAN ER membrane protein complex subunit 7 OS=Homo sapiens OX=9606 GN=EMC7 PE=1 SV=1	1.06679	0.896366	1.03923	1.21534	0.811587	0.970693	1.00159	0.990987	10	2
>sp	P11117	PPAL_HUMAN Lysosomal acid phosphatase OS=Homo sapiens OX=9606 GN=ACP2 PE=1 SV=3	1.25603	0.948101	0.798252	1.26904	0.850806	0.877769	1.00159	0.993752	24	3
>sp	P62269	RS18_HUMAN 40S ribosomal protein S18 OS=Homo sapiens OX=9606 GN=RPS18 PE=1 SV=3	1.08428	0.764261	1.15446	0.926456	0.967629	1.10292	1.002	0.988915	32	1
>sp	P51571	SSRD_HUMAN Translocon-associated protein subunit delta OS=Homo sapiens OX=9606 GN=SSR4 PE=1 SV=1	1.18077	0.941728	0.881332	1.15135	0.874524	0.97029	1.00256	0.984347	21	3
>sp	P35250	RFC2_HUMAN Replication factor C subunit 2 OS=Homo sapiens OX=9606 GN=RFC2 PE=1 SV=3	0.844539	1.08637	1.07347	0.977914	1.03388	0.983825	1.00292	0.974111	22	6
>sp	Q9H1D9	RPC6_HUMAN DNA-directed RNA polymerase III subunit RPC6 OS=Homo sapiens OX=9606 GN=POLR3F PE=1 SV=1	0.733974	1.25237	1.01885	1.38119	0.984122	0.629492	1.00347	0.990228	9	1
>sp	P08579	RU2B_HUMAN U2 small nuclear ribonucleoprotein B'' OS=Homo sapiens OX=9606 GN=SNRPB2 PE=1 SV=1	0.813272	0.822391	1.36969	1.30839	0.734501	0.951757	1.00358	0.98924	10	2
>sp	P46977	STT3A_HUMAN Dolichyl-diphosphooligosaccharide--protein glycosyltransferase subunit STT3A OS=Homo sapiens OX=9606 GN=STT3A PE=1 SV=2	1.26544	0.791794	0.948184	1.06738	0.946912	0.980283	1.00362	0.981999	31	8
>sp	Q8WWI1	LMO7_HUMAN LIM domain only protein 7 OS=Homo sapiens OX=9606 GN=LMO7 PE=1 SV=3	0.522556	1.43243	1.05063	1.41632	0.552651	1.02542	1.00375	0.992277	102	1
>sp	O60942	MCE1_HUMAN mRNA-capping enzyme OS=Homo sapiens OX=9606 GN=RNGTT PE=1 SV=1	0.918835	0.998374	1.08841	1.04003	0.976849	0.977498	1.00376	0.948783	15	1
>sp	Q9UIW2	PLXA1_HUMAN Plexin-A1 OS=Homo sapiens OX=9606 GN=PLXNA1 PE=1 SV=3	0.968431	0.999761	1.03788	1.18782	0.894904	0.911202	1.00406	0.97026	39	5
>sp	Q99700	ATX2_HUMAN Ataxin-2 OS=Homo sapiens OX=9606 GN=ATXN2 PE=1 SV=2	1.05887	1.02071	0.926597	0.570633	1.19455	1.22865	1.00412	0.986529	25	3
>sp	Q7Z3B4	NUP54_HUMAN Nucleoporin p54 OS=Homo sapiens OX=9606 GN=NUP54 PE=1 SV=2	0.737802	0.977911	1.29053	1.29456	0.911717	0.787482	1.00417	0.98589	25	1
>sp	P54578	UBP14_HUMAN Ubiquitin carboxyl-terminal hydrolase 14 OS=Homo sapiens OX=9606 GN=USP14 PE=1 SV=3	0.732464	1.10734	1.16644	0.919234	1.06799	1.00653	1.00417	0.978964	44	4
>sp	P78324	SHPS1_HUMAN Tyrosine-protein phosphatase non-receptor type substrate 1 OS=Homo sapiens OX=9606 GN=SIRPA PE=1 SV=2	1.11508	1.00389	0.887612	1.20397	0.886655	0.902799	1.00439	0.973412	35	1
>sp	O95674	CDS2_HUMAN Phosphatidate cytidylyltransferase 2 OS=Homo sapiens OX=9606 GN=CDS2 PE=1 SV=1	0.994322	0.947358	1.06509	1.50117	0.710635	0.781423	1.00452	0.986724	14	3
>sp	P35080	PROF2_HUMAN Profilin-2 OS=Homo sapiens OX=9606 GN=PFN2 PE=1 SV=3	0.861577	1.0731	1.07241	1.04923	0.913094	1.03059	1.00474	0.957526	17	1
>sp	Q9Y256	FACE2_HUMAN CAAX prenyl protease 2 OS=Homo sapiens OX=9606 GN=RCE1 PE=1 SV=1	1.25029	0.879607	0.877567	1.01542	0.877601	1.09952	1.00499	0.973841	2	1
>sp	Q99569	PKP4_HUMAN Plakophilin-4 OS=Homo sapiens OX=9606 GN=PKP4 PE=1 SV=2	0.875552	1.08267	1.04956	1.16264	1.05143	0.778142	1.0052	0.970799	20	3
>sp	P62330	ARF6_HUMAN ADP-ribosylation factor 6 OS=Homo sapiens OX=9606 GN=ARF6 PE=1 SV=2	0.922225	1.12662	0.959139	0.81338	1.04254	1.1361	1.00534	0.965523	15	4
>sp	P10644	KAP0_HUMAN cAMP-dependent protein kinase type I-alpha regulatory subunit OS=Homo sapiens OX=9606 GN=PRKAR1A PE=1 SV=1	1.12185	1.01053	0.875976	1.00356	0.94206	1.04601	1.00559	0.94747	34	3
>sp	P49841	GSK3B_HUMAN Glycogen synthase kinase-3 beta OS=Homo sapiens OX=9606 GN=GSK3B PE=1 SV=2	0.904101	1.13756	0.966707	1.07154	1.00461	0.915481	1.0056	0.95021	22	3
>sp	Q8N766	EMC1_HUMAN ER membrane protein complex subunit 1 OS=Homo sapiens OX=9606 GN=EMC1 PE=1 SV=1	1.1902	0.918983	0.899185	1.09033	0.875188	1.02611	1.0056	0.963439	53	16
>sp	Q9BTV4	TMM43_HUMAN Transmembrane protein 43 OS=Homo sapiens OX=9606 GN=TMEM43 PE=1 SV=1	1.16994	0.945178	0.893929	1.21567	0.843208	0.932086	1.00605	0.96803	27	6
>sp	Q7L5N1	CSN6_HUMAN COP9 signalosome complex subunit 6 OS=Homo sapiens OX=9606 GN=COPS6 PE=1 SV=1	0.829641	0.887443	1.29201	1.2098	0.846963	0.934142	1.00608	0.975129	18	1
>sp	O14802	RPC1_HUMAN DNA-directed RNA polymerase III subunit RPC1 OS=Homo sapiens OX=9606 GN=POLR3A PE=1 SV=2	0.920583	1.08399	1.0053	0.96972	1.25242	0.767987	1.0066	0.967939	34	1
>sp	Q14542	S29A2_HUMAN Equilibrative nucleoside transporter 2 OS=Homo sapiens OX=9606 GN=SLC29A2 PE=1 SV=3	1.06723	1.22082	0.72191	1.3872	0.933252	0.66959	1.00666	0.980706	1	1
>sp	P78356	PI42B_HUMAN Phosphatidylinositol 5-phosphate 4-kinase type-2 beta OS=Homo sapiens OX=9606 GN=PIP4K2B PE=1 SV=1	0.863277	0.990792	1.15608	1.30618	0.864868	0.818808	1.00679	0.971837	20	2
>sp	O95373	IPO7_HUMAN Importin-7 OS=Homo sapiens OX=9606 GN=IPO7 PE=1 SV=1	0.818997	1.08381	1.10746	0.822361	1.24182	0.925552	1.00687	0.967377	54	5
>sp	P51116	FXR2_HUMAN Fragile X mental retardation syndrome-related protein 2 OS=Homo sapiens OX=9606 GN=FXR2 PE=1 SV=2	0.948832	0.968999	1.0933	0.836193	0.926607	1.22607	1.00745	0.957374	31	5
>sp	Q92973	TNPO1_HUMAN Transportin-1 OS=Homo sapiens OX=9606 GN=TNPO1 PE=1 SV=2	0.744616	1.17766	1.08887	1.04007	1.018	0.930783	1.00746	0.960953	50	4
>sp	Q9UPU7	TBD2B_HUMAN TBC1 domain family member 2B OS=Homo sapiens OX=9606 GN=TBC1D2B PE=1 SV=2	0.9833	0.834746	1.19312	1.81612	0.524237	0.648482	1.00747	0.987441	12	1
>sp	Q53HC9	EIPR1_HUMAN EARP and GARP complex-interacting protein 1 OS=Homo sapiens OX=9606 GN=EIPR1 PE=1 SV=2	0.923498	0.960396	1.12733	1.15233	0.838853	0.997594	1.00751	0.949445	16	3
>sp	Q9UID3	VPS51_HUMAN Vacuolar protein sorting-associated protein 51 homolog OS=Homo sapiens OX=9606 GN=VPS51 PE=1 SV=2	0.977089	0.947728	1.08698	1.13832	0.934393	0.915489	1.0079	0.930018	22	4
>sp	Q9NX58	LYAR_HUMAN Cell growth-regulating nucleolar protein OS=Homo sapiens OX=9606 GN=LYAR PE=1 SV=2	1.11408	0.826336	1.07139	0.789416	0.910612	1.28816	1.00791	0.966705	20	2
>sp	Q9P2Y5	UVRAG_HUMAN UV radiation resistance-associated gene protein OS=Homo sapiens OX=9606 GN=UVRAG PE=1 SV=1	0.69444	1.22621	1.0914	1.13607	0.876618	0.975261	1.00807	0.966709	10	1
>sp	Q9UL25	RAB21_HUMAN Ras-related protein Rab-21 OS=Homo sapiens OX=9606 GN=RAB21 PE=1 SV=3	1.15823	0.8933	0.960634	1.1526	0.826532	1.00871	1.00814	0.950848	25	3
>sp	Q9BTE3	MCMBP_HUMAN Mini-chromosome maintenance complex-binding protein OS=Homo sapiens OX=9606 GN=MCMBP PE=1 SV=2	0.801809	0.951642	1.25886	1.14211	0.855311	0.990268	1.00824	0.961532	33	1
>sp	Q15029	U5S1_HUMAN 116 kDa U5 small nuclear ribonucleoprotein component OS=Homo sapiens OX=9606 GN=EFTUD2 PE=1 SV=1	0.961868	0.855085	1.19586	0.973842	0.847692	1.16565	1.00858	0.953169	73	18
>sp	P35249	RFC4_HUMAN Replication factor C subunit 4 OS=Homo sapiens OX=9606 GN=RFC4 PE=1 SV=2	0.863406	1.10542	1.04408	1.02612	0.962657	0.998319	1.00864	0.918014	21	8
>sp	Q93062	RBPMS_HUMAN RNA-binding protein with multiple splicing OS=Homo sapiens OX=9606 GN=RBPMS PE=1 SV=1	0.959932	0.722518	1.33095	1.48472	0.86483	0.637049	1.00897	0.978475	8	1
>sp	Q9NRG9	AAAS_HUMAN Aladin OS=Homo sapiens OX=9606 GN=AAAS PE=1 SV=1	1.11209	0.937867	0.963786	1.16133	0.882559	0.942371	1.0092	0.932557	20	8
>sp	O60427	FADS1_HUMAN Acyl-CoA (8-3)-desaturase OS=Homo sapiens OX=9606 GN=FADS1 PE=1 SV=3	1.28724	0.913239	0.813538	0.792294	0.858883	1.33481	1.00939	0.968722	6	2
>sp	Q6AWC2	WWC2_HUMAN Protein WWC2 OS=Homo sapiens OX=9606 GN=WWC2 PE=1 SV=2	1.03056	1.03121	0.952441	1.10909	0.873187	1.00351	1.00952	0.90628	37	1
>sp	Q9BXP5	SRRT_HUMAN Serrate RNA effector molecule homolog OS=Homo sapiens OX=9606 GN=SRRT PE=1 SV=1	0.941512	0.910831	1.16232	0.912756	0.901281	1.1713	1.00983	0.938253	56	9
>sp	P36915	GNL1_HUMAN Guanine nucleotide-binding protein-like 1 OS=Homo sapiens OX=9606 GN=GNL1 PE=1 SV=2	0.833359	1.11679	1.06455	0.884119	1.22448	0.876698	1.00985	0.949228	27	1
>sp	Q8ND04	SMG8_HUMAN Protein SMG8 OS=Homo sapiens OX=9606 GN=SMG8 PE=1 SV=1	0.89493	0.978625	1.14175	1.1817	0.793809	1.00919	1.01026	0.943356	20	6
>sp	O60762	DPM1_HUMAN Dolichol-phosphate mannosyltransferase subunit 1 OS=Homo sapiens OX=9606 GN=DPM1 PE=1 SV=1	1.14526	0.9749	0.895863	0.964064	0.894	1.12592	1.01074	0.920633	23	6
>sp	Q9H479	FN3K_HUMAN Fructosamine-3-kinase OS=Homo sapiens OX=9606 GN=FN3K PE=1 SV=1	1.00048	1.1468	0.868804	0.790808	1.13679	1.05632	1.01078	0.939334	14	2
>sp	Q99720	SGMR1_HUMAN Sigma non-opioid intracellular receptor 1 OS=Homo sapiens OX=9606 GN=SIGMAR1 PE=1 SV=1	0.988166	0.952224	1.07589	1.25685	0.851672	0.875201	1.01091	0.942941	8	2
>sp	Q6Y7W6	GGYF2_HUMAN GRB10-interacting GYF protein 2 OS=Homo sapiens OX=9606 GN=GIGYF2 PE=1 SV=1	0.974185	0.723507	1.31862	0.797905	0.833651	1.35213	1.01093	0.967215	42	2
>sp	P45877	PPIC_HUMAN Peptidyl-prolyl cis-trans isomerase C OS=Homo sapiens OX=9606 GN=PPIC PE=1 SV=1	1.26765	0.969787	0.779124	1.06968	0.901149	1.01261	1.0111	0.947036	5	3
>sp	P34932	HSP74_HUMAN Heat shock 70 kDa protein 4 OS=Homo sapiens OX=9606 GN=HSPA4 PE=1 SV=4	0.943994	1.04823	1.02447	1.02915	0.955013	0.999143	1.01119	0.78697	114	3
>sp	Q9H0D6	XRN2_HUMAN 5'-3' exoribonuclease 2 OS=Homo sapiens OX=9606 GN=XRN2 PE=1 SV=1	0.878217	0.839307	1.29919	0.994313	0.860043	1.12893	1.0112	0.950798	56	6
>sp	Q13616	CUL1_HUMAN Cullin-1 OS=Homo sapiens OX=9606 GN=CUL1 PE=1 SV=2	0.859759	1.08327	1.07437	1.16496	0.864457	0.953177	1.01167	0.924847	52	4
>sp	Q9NRN7	ADPPT_HUMAN L-aminoadipate-semialdehyde dehydrogenase-phosphopantetheinyl transferase OS=Homo sapiens OX=9606 GN=AASDHPPT PE=1 SV=2	0.927071	1.04155	1.04916	0.904451	0.968526	1.10925	1.01192	0.878858	15	3
>sp	Q8TEX9	IPO4_HUMAN Importin-4 OS=Homo sapiens OX=9606 GN=IPO4 PE=1 SV=2	0.887538	1.14466	0.9857	0.683619	1.45455	0.843932	1.012	0.965128	45	2
>sp	Q9BSJ2	GCP2_HUMAN Gamma-tubulin complex component 2 OS=Homo sapiens OX=9606 GN=TUBGCP2 PE=1 SV=2	0.897844	1.06787	1.05239	1.04968	0.935029	0.997189	1.01214	0.860527	40	11
>sp	O94887	FARP2_HUMAN FERM, ARHGEF and pleckstrin domain-containing protein 2 OS=Homo sapiens OX=9606 GN=FARP2 PE=1 SV=3	0.778959	1.13447	1.10515	1.33641	0.903239	0.741762	1.01247	0.956437	14	1
>sp	Q14558	KPRA_HUMAN Phosphoribosyl pyrophosphate synthase-associated protein 1 OS=Homo sapiens OX=9606 GN=PRPSAP1 PE=1 SV=2	0.827108	1.05067	1.14115	1.32346	1.02141	0.636206	1.0127	0.958008	23	4
>sp	O14530	TXND9_HUMAN Thioredoxin domain-containing protein 9 OS=Homo sapiens OX=9606 GN=TXNDC9 PE=1 SV=2	0.942919	1.07626	1.00097	1.00606	1.00717	0.966623	1.01352	0.768076	11	1
>sp	Q9H6H4	REEP4_HUMAN Receptor expression-enhancing protein 4 OS=Homo sapiens OX=9606 GN=REEP4 PE=1 SV=1	1.28651	1.00583	0.728026	0.754302	1.04838	1.17695	1.01367	0.950339	26	1
>sp	Q9Y6R0	NUMBL_HUMAN Numb-like protein OS=Homo sapiens OX=9606 GN=NUMBL PE=1 SV=1	0.961989	1.10331	0.955291	1.26273	0.852618	0.864058	1.01382	0.930783	25	1
>sp	Q9Y5Q9	TF3C3_HUMAN General transcription factor 3C polypeptide 3 OS=Homo sapiens OX=9606 GN=GTF3C3 PE=1 SV=1	1.06142	0.965332	0.99398	1.18614	0.829596	0.963533	1.01392	0.908347	29	1
>sp	P38606	VATA_HUMAN V-type proton ATPase catalytic subunit A OS=Homo sapiens OX=9606 GN=ATP6V1A PE=1 SV=2	1.16096	1.07901	0.780965	1.06286	1.06898	0.847226	1.01405	0.924381	150	12
>sp	Q92888	ARHG1_HUMAN Rho guanine nucleotide exchange factor 1 OS=Homo sapiens OX=9606 GN=ARHGEF1 PE=1 SV=2	1.04051	1.10332	0.877484	0.813505	1.22151	0.943677	1.01431	0.924163	45	2
>sp	Q9Y5Q8	TF3C5_HUMAN General transcription factor 3C polypeptide 5 OS=Homo sapiens OX=9606 GN=GTF3C5 PE=1 SV=2	0.950316	1.04517	1.026	1.05554	1.00562	0.917354	1.01443	0.788917	17	1
>sp	Q12874	SF3A3_HUMAN Splicing factor 3A subunit 3 OS=Homo sapiens OX=9606 GN=SF3A3 PE=1 SV=1	0.969695	0.851639	1.20036	0.863728	0.841557	1.27302	1.01457	0.937988	37	4
>sp	Q7Z460	CLAP1_HUMAN CLIP-associating protein 1 OS=Homo sapiens OX=9606 GN=CLASP1 PE=1 SV=1	0.856507	1.11859	1.04695	1.10523	0.946668	0.926053	1.01481	0.887029	117	11
>sp	P23142	FBLN1_HUMAN Fibulin-1 OS=Homo sapiens OX=9606 GN=FBLN1 PE=1 SV=4	1.26588	0.725689	1.03122	1.14523	0.712134	1.11985	1.01531	0.945865	41	4
>sp	Q15645	PCH2_HUMAN Pachytene checkpoint protein 2 homolog OS=Homo sapiens OX=9606 GN=TRIP13 PE=1 SV=2	0.85865	1.10863	1.05586	0.97847	1.04723	0.951158	1.01555	0.863498	19	1
>sp	Q86YS7	C2CD5_HUMAN C2 domain-containing protein 5 OS=Homo sapiens OX=9606 GN=C2CD5 PE=1 SV=1	0.753468	1.13672	1.13318	1.29811	0.936884	0.741638	1.0157	0.943755	20	2
>sp	P61964	WDR5_HUMAN WD repeat-containing protein 5 OS=Homo sapiens OX=9606 GN=WDR5 PE=1 SV=1	1.09113	1.08267	0.850122	0.515288	1.12326	1.33753	1.01608	0.955577	17	3
>sp	Q15057	ACAP2_HUMAN Arf-GAP with coiled-coil, ANK repeat and PH domain-containing protein 2 OS=Homo sapiens OX=9606 GN=ACAP2 PE=1 SV=3	0.89602	1.1761	0.952256	1.12912	0.982053	0.864447	1.01639	0.894335	29	1
>sp	Q9C037	TRIM4_HUMAN E3 ubiquitin-protein ligase TRIM4 OS=Homo sapiens OX=9606 GN=TRIM4 PE=1 SV=2	1.05741	0.920127	1.04705	1.21784	0.959376	0.798197	1.01653	0.909023	13	2
>sp	Q9H4M9	EHD1_HUMAN EH domain-containing protein 1 OS=Homo sapiens OX=9606 GN=EHD1 PE=1 SV=2	1.01412	0.959459	1.05106	0.868622	0.955398	1.15134	1.01657	0.866139	66	2
>sp	Q9H857	NT5D2_HUMAN 5'-nucleotidase domain-containing protein 2 OS=Homo sapiens OX=9606 GN=NT5DC2 PE=1 SV=1	0.921399	1.3911	0.712356	1.202	1.23607	0.537077	1.01671	0.959107	22	1
>sp	O75976	CBPD_HUMAN Carboxypeptidase D OS=Homo sapiens OX=9606 GN=CPD PE=1 SV=2	1.13097	0.855096	1.03931	1.12357	0.866785	0.98426	1.01707	0.885177	44	16
>sp	P13647	K2C5_HUMAN Keratin, type II cytoskeletal 5 OS=Homo sapiens OX=9606 GN=KRT5 PE=1 SV=3	1.4625	0.509574	1.05339	1.65598	0.681146	0.637404	1.01712	0.970604	79	3
>sp	Q9NZJ5	E2AK3_HUMAN Eukaryotic translation initiation factor 2-alpha kinase 3 OS=Homo sapiens OX=9606 GN=EIF2AK3 PE=1 SV=3	0.957635	0.891028	1.1772	1.4265	0.602472	0.945159	1.01739	0.950932	2	1
>sp	Q9UKA9	PTBP2_HUMAN Polypyrimidine tract-binding protein 2 OS=Homo sapiens OX=9606 GN=PTBP2 PE=1 SV=1	0.809603	0.73498	1.48173	1.06423	0.684016	1.22544	1.01769	0.954523	23	3
>sp	P62266	RS23_HUMAN 40S ribosomal protein S23 OS=Homo sapiens OX=9606 GN=RPS23 PE=1 SV=3	1.12909	0.646965	1.2503	1.23212	0.915428	0.826098	1.01772	0.941156	18	2
>sp	Q8NHH9	ATLA2_HUMAN Atlastin-2 OS=Homo sapiens OX=9606 GN=ATL2 PE=1 SV=2	1.09453	1.00217	0.929937	1.29115	0.765643	0.916558	1.01792	0.921916	23	3
>sp	O43395	PRPF3_HUMAN U4/U6 small nuclear ribonucleoprotein Prp3 OS=Homo sapiens OX=9606 GN=PRPF3 PE=1 SV=2	0.867876	0.859061	1.29995	1.21485	0.873948	0.884318	1.01809	0.927218	25	2
>sp	P98175	RBM10_HUMAN RNA-binding protein 10 OS=Homo sapiens OX=9606 GN=RBM10 PE=1 SV=3	0.614718	0.889153	1.52351	0.952284	0.851833	1.16851	1.01842	0.953727	32	2
>sp	Q6P2Q9	PRP8_HUMAN Pre-mRNA-processing-splicing factor 8 OS=Homo sapiens OX=9606 GN=PRPF8 PE=1 SV=2	1.01215	0.86648	1.14926	0.945644	0.85277	1.1737	1.01876	0.889595	166	39
>sp	O94919	ENDD1_HUMAN Endonuclease domain-containing 1 protein OS=Homo sapiens OX=9606 GN=ENDOD1 PE=1 SV=2	1.21007	0.96992	0.848031	1.10553	0.848327	1.01813	1.01885	0.893766	32	4
>sp	Q9NZI7	UBIP1_HUMAN Upstream-binding protein 1 OS=Homo sapiens OX=9606 GN=UBP1 PE=1 SV=1	1.00612	1.03609	0.985979	1.37555	0.860417	0.735839	1.01897	0.92834	14	1
>sp	Q14344	GNA13_HUMAN Guanine nucleotide-binding protein subunit alpha-13 OS=Homo sapiens OX=9606 GN=GNA13 PE=1 SV=2	0.977575	1.16107	0.889618	0.997021	1.07912	0.895598	1.01902	0.855289	34	9
>sp	P14618	KPYM_HUMAN Pyruvate kinase PKM OS=Homo sapiens OX=9606 GN=PKM PE=1 SV=4	1.28303	0.78312	0.962225	0.897433	0.916527	1.15767	1.01909	0.917337	164	10
>sp	O75569	PRKRA_HUMAN Interferon-inducible double-stranded RNA-dependent protein kinase activator A OS=Homo sapiens OX=9606 GN=PRKRA PE=1 SV=1	0.893616	1.12507	1.00984	0.990948	0.874986	1.10555	1.0192	0.850059	26	5
>sp	P62888	RL30_HUMAN 60S ribosomal protein L30 OS=Homo sapiens OX=9606 GN=RPL30 PE=1 SV=2	1.25544	0.928682	0.844545	0.790449	1.09515	1.08573	1.0193	0.911142	26	3
>sp	O75448	MED24_HUMAN Mediator of RNA polymerase II transcription subunit 24 OS=Homo sapiens OX=9606 GN=MED24 PE=1 SV=1	0.771381	0.894142	1.36318	1.04038	0.665817	1.2651	1.01932	0.942927	17	1
>sp	P26599	PTBP1_HUMAN Polypyrimidine tract-binding protein 1 OS=Homo sapiens OX=9606 GN=PTBP1 PE=1 SV=1	0.844392	0.832542	1.35178	0.878918	0.80225	1.29012	1.01933	0.937327	89	8
>sp	Q9UEY8	ADDG_HUMAN Gamma-adducin OS=Homo sapiens OX=9606 GN=ADD3 PE=1 SV=1	0.955211	0.994622	1.07902	1.1315	0.941318	0.898331	1.01942	0.826489	37	5
>sp	Q6NSJ5	LRC8E_HUMAN Volume-regulated anion channel subunit LRRC8E OS=Homo sapiens OX=9606 GN=LRRC8E PE=1 SV=2	1.23683	1.11523	0.677186	0.686128	1.16082	1.1238	1.01969	0.936086	7	1
>sp	Q9UI12	VATH_HUMAN V-type proton ATPase subunit H OS=Homo sapiens OX=9606 GN=ATP6V1H PE=1 SV=1	1.14355	1.04614	0.83985	1.12839	1.03975	0.802312	1.01989	0.888871	53	5
>sp	Q8IY17	PLPL6_HUMAN Neuropathy target esterase OS=Homo sapiens OX=9606 GN=PNPLA6 PE=1 SV=3	0.928981	1.03152	1.06913	1.33067	0.772644	0.86706	1.01995	0.920577	28	6
>sp	P51149	RAB7A_HUMAN Ras-related protein Rab-7a OS=Homo sapiens OX=9606 GN=RAB7A PE=1 SV=1	1.13289	0.995972	0.901004	1.0141	0.877503	1.07854	1.02011	0.83534	52	8
>sp	Q9UBC2	EP15R_HUMAN Epidermal growth factor receptor substrate 15-like 1 OS=Homo sapiens OX=9606 GN=EPS15L1 PE=1 SV=1	0.859042	1.16194	1.00901	1.15896	0.797415	1.01363	1.0202	0.890985	48	1
>sp	Q8N6L1	KTAP2_HUMAN Keratinocyte-associated protein 2 OS=Homo sapiens OX=9606 GN=KRTCAP2 PE=1 SV=2	1.21008	0.949051	0.871091	1.16069	0.848515	0.960566	1.02036	0.890488	1	1
>sp	O43933	PEX1_HUMAN Peroxisome biogenesis factor 1 OS=Homo sapiens OX=9606 GN=PEX1 PE=1 SV=1	1.10677	0.955873	0.96761	1.17809	0.863587	0.928076	1.02037	0.863271	23	3
>sp	O43504	LTOR5_HUMAN Ragulator complex protein LAMTOR5 OS=Homo sapiens OX=9606 GN=LAMTOR5 PE=1 SV=1	1.35647	0.910468	0.76332	1.00854	1.26194	0.699268	1.02038	0.937448	12	2
>sp	O95249	GOSR1_HUMAN Golgi SNAP receptor complex member 1 OS=Homo sapiens OX=9606 GN=GOSR1 PE=1 SV=1	0.928315	0.857038	1.24503	0.959352	0.91347	1.0968	1.02046	0.887833	12	2
>sp	Q9Y673	ALG5_HUMAN Dolichyl-phosphate beta-glucosyltransferase OS=Homo sapiens OX=9606 GN=ALG5 PE=1 SV=1	1.42778	0.875497	0.727438	0.585486	1.09206	1.29174	1.02069	0.948745	21	1
>sp	P11166	GTR1_HUMAN Solute carrier family 2, facilitated glucose transporter member 1 OS=Homo sapiens OX=9606 GN=SLC2A1 PE=1 SV=2	0.945434	0.817566	1.26789	1.31338	0.679969	0.975756	1.02081	0.932381	61	2
>sp	Q8IY67	RAVR1_HUMAN Ribonucleoprotein PTB-binding 1 OS=Homo sapiens OX=9606 GN=RAVER1 PE=1 SV=1	1.06731	1.05885	0.904768	0.692514	0.973924	1.30264	1.02083	0.919638	26	6
>sp	Q8NE71	ABCF1_HUMAN ATP-binding cassette sub-family F member 1 OS=Homo sapiens OX=9606 GN=ABCF1 PE=1 SV=2	0.917045	1.03613	1.07802	0.905405	0.986499	1.07691	1.02101	0.778572	43	7
>sp	P61006	RAB8A_HUMAN Ras-related protein Rab-8A OS=Homo sapiens OX=9606 GN=RAB8A PE=1 SV=1	1.04577	0.967434	1.01829	1.27409	0.713148	0.981265	1.02122	0.904053	21	2
>sp	P04899	GNAI2_HUMAN Guanine nucleotide-binding protein G(i) subunit alpha-2 OS=Homo sapiens OX=9606 GN=GNAI2 PE=1 SV=3	1.08952	1.15673	0.785503	0.810307	1.0763	1.08165	1.02139	0.891494	93	5
>sp	P61764	STXB1_HUMAN Syntaxin-binding protein 1 OS=Homo sapiens OX=9606 GN=STXBP1 PE=1 SV=1	0.957329	1.1353	0.93913	1.18347	0.881768	0.903003	1.0214	0.865057	105	6
>sp	Q9NP72	RAB18_HUMAN Ras-related protein Rab-18 OS=Homo sapiens OX=9606 GN=RAB18 PE=1 SV=1	1.15719	1.11923	0.756363	0.692097	0.89549	1.37963	1.0221	0.932771	23	6
>sp	Q9UJX5	APC4_HUMAN Anaphase-promoting complex subunit 4 OS=Homo sapiens OX=9606 GN=ANAPC4 PE=1 SV=2	1.25475	1.18477	0.593302	0.854925	1.18184	0.930419	1.02212	0.931076	17	1
>sp	O76094	SRP72_HUMAN Signal recognition particle subunit SRP72 OS=Homo sapiens OX=9606 GN=SRP72 PE=1 SV=3	0.942468	0.953635	1.13713	0.888667	0.815267	1.26283	1.0224	0.894175	42	8
>sp	Q86UP2	KTN1_HUMAN Kinectin OS=Homo sapiens OX=9606 GN=KTN1 PE=1 SV=1	1.04411	1.02239	0.966786	1.00784	0.937994	1.02089	1.02243	0.555921	113	24
>sp	P35606	COPB2_HUMAN Coatomer subunit beta' OS=Homo sapiens OX=9606 GN=COPB2 PE=1 SV=2	0.798276	1.09934	1.13594	0.928221	0.966438	1.07179	1.02262	0.86015	94	12
>sp	O43264	ZW10_HUMAN Centromere/kinetochore protein zw10 homolog OS=Homo sapiens OX=9606 GN=ZW10 PE=1 SV=3	1.03407	1.06166	0.939172	1.02606	0.902583	1.03645	1.02355	0.703375	37	4
>sp	Q9H269	VPS16_HUMAN Vacuolar protein sorting-associated protein 16 homolog OS=Homo sapiens OX=9606 GN=VPS16 PE=1 SV=2	1.0266	0.94711	1.06158	1.19353	0.757811	1.01336	1.02381	0.872003	33	5
>sp	P38919	IF4A3_HUMAN Eukaryotic initiation factor 4A-III OS=Homo sapiens OX=9606 GN=EIF4A3 PE=1 SV=4	0.887964	0.811103	1.33654	0.997755	0.756854	1.20978	1.02402	0.915565	52	6
>sp	P20290	BTF3_HUMAN Transcription factor BTF3 OS=Homo sapiens OX=9606 GN=BTF3 PE=1 SV=1	0.991071	0.660563	1.38448	1.06885	0.836741	1.0583	1.02437	0.921873	21	3
>sp	P49458	SRP09_HUMAN Signal recognition particle 9 kDa protein OS=Homo sapiens OX=9606 GN=SRP9 PE=1 SV=2	1.2554	0.917214	0.863529	0.498856	1.37214	1.09286	1.02439	0.938232	9	1
>sp	Q9BXB1	LGR4_HUMAN Leucine-rich repeat-containing G-protein coupled receptor 4 OS=Homo sapiens OX=9606 GN=LGR4 PE=1 SV=2	0.936815	1.02308	1.07634	1.42999	0.71744	0.816337	1.02445	0.924286	11	3
>sp	O43148	MCES_HUMAN mRNA cap guanine-N7 methyltransferase OS=Homo sapiens OX=9606 GN=RNMT PE=1 SV=1	0.95422	1.1134	0.969531	0.960915	0.922994	1.07894	1.02508	0.738254	18	2
>sp	Q00535	CDK5_HUMAN Cyclin-dependent-like kinase 5 OS=Homo sapiens OX=9606 GN=CDK5 PE=1 SV=3	0.897891	1.09375	1.04568	0.983883	1.00576	0.973038	1.02519	0.715566	18	3
>sp	P00367	DHE3_HUMAN Glutamate dehydrogenase 1, mitochondrial OS=Homo sapiens OX=9606 GN=GLUD1 PE=1 SV=2	0.796443	1.31612	0.925006	0.871626	1.47392	0.616884	1.02536	0.937896	115	2
>sp	Q9BTU6	P4K2A_HUMAN Phosphatidylinositol 4-kinase type 2-alpha OS=Homo sapiens OX=9606 GN=PI4K2A PE=1 SV=1	1.06747	1.08794	0.882196	1.28818	0.866895	0.807321	1.02539	0.88969	41	4
>sp	Q9UNF1	MAGD2_HUMAN Melanoma-associated antigen D2 OS=Homo sapiens OX=9606 GN=MAGED2 PE=1 SV=2	0.879618	1.05181	1.10628	1.35036	0.775678	0.836245	1.02546	0.90673	28	4
>sp	Q6ZXV5	TMTC3_HUMAN Protein O-mannosyl-transferase TMTC3 OS=Homo sapiens OX=9606 GN=TMTC3 PE=1 SV=2	1.16195	0.971708	0.904208	1.22322	0.860486	0.87843	1.02557	0.867958	21	6
>sp	Q13610	PWP1_HUMAN Periodic tryptophan protein 1 homolog OS=Homo sapiens OX=9606 GN=PWP1 PE=1 SV=1	0.840172	1.01082	1.18716	1.06965	0.794718	1.09748	1.02576	0.863893	20	2
>sp	Q9NW82	WDR70_HUMAN WD repeat-containing protein 70 OS=Homo sapiens OX=9606 GN=WDR70 PE=1 SV=1	0.9468	0.579064	1.51241	1.34105	0.757324	0.863346	1.02585	0.94181	18	1
>sp	Q9UBS9	SUCO_HUMAN SUN domain-containing ossification factor OS=Homo sapiens OX=9606 GN=SUCO PE=1 SV=1	0.916103	0.944601	1.17872	1.1731	0.911049	0.876426	1.02663	0.844215	29	1
>sp	P53680	AP2S1_HUMAN AP-2 complex subunit sigma OS=Homo sapiens OX=9606 GN=AP2S1 PE=1 SV=2	1.00086	1.01228	1.0266	1.31949	0.845049	0.795719	1.02685	0.881722	7	1
>sp	Q9UHG3	PCYOX_HUMAN Prenylcysteine oxidase 1 OS=Homo sapiens OX=9606 GN=PCYOX1 PE=1 SV=3	1.09882	1.02167	0.919463	1.01892	0.921358	1.01977	1.02699	0.690554	79	6
>sp	Q6UXN9	WDR82_HUMAN WD repeat-containing protein 82 OS=Homo sapiens OX=9606 GN=WDR82 PE=1 SV=1	0.90486	0.986038	1.14911	1.03634	0.891594	1.03206	1.02703	0.774506	18	2
>sp	Q9NW15	ANO10_HUMAN Anoctamin-10 OS=Homo sapiens OX=9606 GN=ANO10 PE=1 SV=2	1.10749	0.95319	0.979512	1.13856	0.918883	0.902359	1.02716	0.782965	16	1
>sp	P52434	RPAB3_HUMAN DNA-directed RNA polymerases I, II, and III subunit RPABC3 OS=Homo sapiens OX=9606 GN=POLR2H PE=1 SV=4	0.896217	0.857385	1.28666	1.60195	0.706537	0.651251	1.0272	0.941974	9	2
>sp	P56537	IF6_HUMAN Eukaryotic translation initiation factor 6 OS=Homo sapiens OX=9606 GN=EIF6 PE=1 SV=1	0.800785	0.677735	1.56273	1.08551	0.70923	1.16401	1.02788	0.935034	17	2
>sp	Q5JTH9	RRP12_HUMAN RRP12-like protein OS=Homo sapiens OX=9606 GN=RRP12 PE=1 SV=2	1.06311	0.810324	1.16784	1.18457	0.893385	0.880769	1.0279	0.859038	47	7
>sp	P78347	GTF2I_HUMAN General transcription factor II-I OS=Homo sapiens OX=9606 GN=GTF2I PE=1 SV=2	0.929237	0.928593	1.18375	0.855253	0.932963	1.17021	1.02811	0.838325	62	12
>sp	Q9P289	STK26_HUMAN Serine/threonine-protein kinase 26 OS=Homo sapiens OX=9606 GN=STK26 PE=1 SV=2	0.934023	1.18303	0.924758	0.846764	1.09963	1.01179	1.02827	0.816669	26	3
>sp	Q9UHX1	PUF60_HUMAN Poly(U)-binding-splicing factor PUF60 OS=Homo sapiens OX=9606 GN=PUF60 PE=1 SV=1	0.922323	0.877501	1.24214	1.0358	0.85828	1.06396	1.02837	0.844727	36	5
>sp	P05423	RPC4_HUMAN DNA-directed RNA polymerase III subunit RPC4 OS=Homo sapiens OX=9606 GN=POLR3D PE=1 SV=2	0.784797	1.28569	0.971516	0.97488	1.16535	0.817767	1.0284	0.883136	9	2
>sp	O94973	AP2A2_HUMAN AP-2 complex subunit alpha-2 OS=Homo sapiens OX=9606 GN=AP2A2 PE=1 SV=2	1.03896	1.06239	0.94101	0.989095	0.991683	0.976858	1.02865	0.492784	79	10
>sp	P53621	COPA_HUMAN Coatomer subunit alpha OS=Homo sapiens OX=9606 GN=COPA PE=1 SV=2	0.795205	1.11541	1.13191	0.878425	1.05015	1.02891	1.02875	0.831863	142	20
>sp	O14832	PAHX_HUMAN Phytanoyl-CoA dioxygenase, peroxisomal OS=Homo sapiens OX=9606 GN=PHYH PE=1 SV=1	1.10264	1.09799	0.842367	0.853067	0.850374	1.25356	1.02908	0.867266	12	1
>sp	P07737	PROF1_HUMAN Profilin-1 OS=Homo sapiens OX=9606 GN=PFN1 PE=1 SV=2	0.864975	0.968064	1.21007	0.925637	1.0732	0.958055	1.02916	0.814972	42	3
>sp	Q969H8	MYDGF_HUMAN Myeloid-derived growth factor OS=Homo sapiens OX=9606 GN=MYDGF PE=1 SV=1	1.27584	0.935156	0.832293	1.19014	0.740938	1.02563	1.02928	0.885182	20	2
>sp	Q9BVC4	LST8_HUMAN Target of rapamycin complex subunit LST8 OS=Homo sapiens OX=9606 GN=MLST8 PE=1 SV=1	0.989464	1.09457	0.959615	1.083	0.723888	1.14946	1.02953	0.850084	8	1
>sp	P39656	OST48_HUMAN Dolichyl-diphosphooligosaccharide--protein glycosyltransferase 48 kDa subunit OS=Homo sapiens OX=9606 GN=DDOST PE=1 SV=4	1.10304	0.93708	1.00363	1.11373	0.928101	0.914412	1.0296	0.736333	47	11
>sp	P41252	SYIC_HUMAN Isoleucine--tRNA ligase, cytoplasmic OS=Homo sapiens OX=9606 GN=IARS PE=1 SV=2	0.941377	1.10431	0.998465	0.914105	1.07783	0.963914	1.02988	0.687497	108	21
>sp	Q8WU76	SCFD2_HUMAN Sec1 family domain-containing protein 2 OS=Homo sapiens OX=9606 GN=SCFD2 PE=1 SV=2	1.11534	1.15677	0.77245	0.753417	1.0982	1.10383	1.03015	0.868361	16	6
>sp	O95235	KI20A_HUMAN Kinesin-like protein KIF20A OS=Homo sapiens OX=9606 GN=KIF20A PE=1 SV=1	0.940163	0.937863	1.16666	1.31918	0.73226	0.903878	1.03024	0.886287	20	1
>sp	Q96KA5	CLP1L_HUMAN Cleft lip and palate transmembrane protein 1-like protein OS=Homo sapiens OX=9606 GN=CLPTM1L PE=1 SV=1	1.15293	0.894288	0.99772	1.2009	0.830165	0.923991	1.03042	0.835829	16	3
>sp	Q9UM00	TMCO1_HUMAN Calcium load-activated calcium channel OS=Homo sapiens OX=9606 GN=TMCO1 PE=1 SV=1	1.08335	1.00647	0.955265	1.19536	0.854471	0.905076	1.03052	0.809985	7	2
>sp	Q9BZF1	OSBL8_HUMAN Oxysterol-binding protein-related protein 8 OS=Homo sapiens OX=9606 GN=OSBPL8 PE=1 SV=3	1.0776	1.11179	0.855959	0.89337	1.04577	1.01551	1.0307	0.764525	25	10
>sp	O15226	NKRF_HUMAN NF-kappa-B-repressing factor OS=Homo sapiens OX=9606 GN=NKRF PE=1 SV=2	0.854719	0.850432	1.34102	0.992439	0.862919	1.09847	1.03126	0.87388	32	1
>sp	Q06210	GFPT1_HUMAN Glutamine--fructose-6-phosphate aminotransferase [isomerizing] 1 OS=Homo sapiens OX=9606 GN=GFPT1 PE=1 SV=3	1.2472	1.1225	0.67688	1.39822	0.80839	0.746812	1.03154	0.914257	53	4
>sp	P35240	MERL_HUMAN Merlin OS=Homo sapiens OX=9606 GN=NF2 PE=1 SV=1	0.910037	1.16357	0.973103	1.05114	0.927645	0.974495	1.03164	0.737479	13	2
>sp	Q9Y4R8	TELO2_HUMAN Telomere length regulation protein TEL2 homolog OS=Homo sapiens OX=9606 GN=TELO2 PE=1 SV=2	0.918538	1.07753	1.05193	1.1021	0.822568	1.02733	1.03252	0.761647	24	2
>sp	Q9BV10	ALG12_HUMAN Dol-P-Man:Man(7)GlcNAc(2)-PP-Dol alpha-1,6-mannosyltransferase OS=Homo sapiens OX=9606 GN=ALG12 PE=1 SV=1	1.24649	0.781419	1.02018	1.22589	0.775803	0.950226	1.03258	0.872621	12	2
>sp	Q86XL3	ANKL2_HUMAN Ankyrin repeat and LEM domain-containing protein 2 OS=Homo sapiens OX=9606 GN=ANKLE2 PE=1 SV=4	0.932255	0.999724	1.11611	1.17035	0.940456	0.841102	1.03258	0.791469	18	2
>sp	P42566	EPS15_HUMAN Epidermal growth factor receptor substrate 15 OS=Homo sapiens OX=9606 GN=EPS15 PE=1 SV=2	0.944946	0.944233	1.15966	1.10129	0.783491	1.06638	1.0331	0.806479	37	1
>sp	Q16513	PKN2_HUMAN Serine/threonine-protein kinase N2 OS=Homo sapiens OX=9606 GN=PKN2 PE=1 SV=1	0.859089	0.977649	1.21336	1.25574	0.868623	0.825532	1.03397	0.856046	54	14
>sp	P61353	RL27_HUMAN 60S ribosomal protein L27 OS=Homo sapiens OX=9606 GN=RPL27 PE=1 SV=2	1.08465	0.792378	1.1732	1.28374	0.925291	0.740742	1.03405	0.8738	15	2
>sp	P56962	STX17_HUMAN Syntaxin-17 OS=Homo sapiens OX=9606 GN=STX17 PE=1 SV=2	0.95948	0.996909	1.09405	0.912194	0.813495	1.22388	1.0342	0.816337	6	1
>sp	Q14534	ERG1_HUMAN Squalene monooxygenase OS=Homo sapiens OX=9606 GN=SQLE PE=1 SV=3	1.14549	1.07126	0.833779	0.967245	0.706977	1.27524	1.03427	0.869434	19	2
>sp	Q96K17	BT3L4_HUMAN Transcription factor BTF3 homolog 4 OS=Homo sapiens OX=9606 GN=BTF3L4 PE=1 SV=1	0.934235	0.706891	1.40946	1.00261	0.960976	0.985821	1.03431	0.878665	19	1
>sp	O14972	DSCR3_HUMAN Down syndrome critical region protein 3 OS=Homo sapiens OX=9606 GN=DSCR3 PE=2 SV=1	1.12473	0.886132	1.03979	1.03287	0.819029	1.09745	1.03434	0.773379	13	1
>sp	P06276	CHLE_HUMAN Cholinesterase OS=Homo sapiens OX=9606 GN=BCHE PE=1 SV=1	1.1127	0.926181	1.01207	0.967705	1.09535	0.885993	1.03455	0.697992	17	2
>sp	P20338	RAB4A_HUMAN Ras-related protein Rab-4A OS=Homo sapiens OX=9606 GN=RAB4A PE=1 SV=3	1.09713	1.01612	0.937711	1.26324	0.719841	0.965958	1.03456	0.852269	20	1
>sp	O75643	U520_HUMAN U5 small nuclear ribonucleoprotein 200 kDa helicase OS=Homo sapiens OX=9606 GN=SNRNP200 PE=1 SV=2	0.955173	0.861978	1.23396	1.00307	0.831168	1.11465	1.03467	0.819236	176	36
>sp	P46379	BAG6_HUMAN Large proline-rich protein BAG6 OS=Homo sapiens OX=9606 GN=BAG6 PE=1 SV=2	0.900398	0.974745	1.17616	1.21708	0.891958	0.839658	1.0348	0.825172	41	6
>sp	Q9NRX5	SERC1_HUMAN Serine incorporator 1 OS=Homo sapiens OX=9606 GN=SERINC1 PE=1 SV=1	1.19064	0.974795	0.885971	1.01309	1.03894	0.896552	1.03487	0.756389	5	3
>sp	Q8NBQ5	DHB11_HUMAN Estradiol 17-beta-dehydrogenase 11 OS=Homo sapiens OX=9606 GN=HSD17B11 PE=1 SV=3	1.24278	0.899713	0.909022	1.09071	0.859593	0.998186	1.03494	0.809353	45	8
>sp	P09661	RU2A_HUMAN U2 small nuclear ribonucleoprotein A' OS=Homo sapiens OX=9606 GN=SNRPA1 PE=1 SV=2	0.794764	0.855764	1.40107	0.927082	0.88559	1.13573	1.035	0.880366	21	3
>sp	Q96AC1	FERM2_HUMAN Fermitin family homolog 2 OS=Homo sapiens OX=9606 GN=FERMT2 PE=1 SV=1	1.04139	1.12662	0.883731	0.812649	1.14151	0.9941	1.0351	0.787014	63	9
>sp	Q96JG6	VPS50_HUMAN Syndetin OS=Homo sapiens OX=9606 GN=VPS50 PE=1 SV=3	0.820054	1.02995	1.20196	0.872877	0.915222	1.15994	1.03525	0.819899	28	1
>sp	P30305	MPIP2_HUMAN M-phase inducer phosphatase 2 OS=Homo sapiens OX=9606 GN=CDC25B PE=1 SV=2	1.24205	0.93541	0.874713	0.896166	0.973593	1.07807	1.0354	0.800437	23	1
>sp	Q9NV96	CC50A_HUMAN Cell cycle control protein 50A OS=Homo sapiens OX=9606 GN=TMEM30A PE=1 SV=1	1.18669	1.14222	0.723678	0.801184	1.18183	0.964397	1.03568	0.85899	15	3
>sp	O75116	ROCK2_HUMAN Rho-associated protein kinase 2 OS=Homo sapiens OX=9606 GN=ROCK2 PE=1 SV=4	0.984817	1.03069	1.03732	1.01939	0.940198	0.98758	1.03585	0.287864	77	4
>sp	Q9Y6E0	STK24_HUMAN Serine/threonine-protein kinase 24 OS=Homo sapiens OX=9606 GN=STK24 PE=1 SV=1	1.03893	0.921958	1.09221	0.971305	0.839831	1.13577	1.03603	0.743458	30	2
>sp	P48059	LIMS1_HUMAN LIM and senescent cell antigen-like-containing domain protein 1 OS=Homo sapiens OX=9606 GN=LIMS1 PE=1 SV=4	1.07668	1.08993	0.886697	0.978227	0.95637	1.01211	1.03617	0.64663	38	2
>sp	P23743	DGKA_HUMAN Diacylglycerol kinase alpha OS=Homo sapiens OX=9606 GN=DGKA PE=1 SV=3	1.02357	1.16759	0.862774	1.09816	1.13526	0.712637	1.03662	0.836153	20	1
>sp	O43432	IF4G3_HUMAN Eukaryotic translation initiation factor 4 gamma 3 OS=Homo sapiens OX=9606 GN=EIF4G3 PE=1 SV=2	1.03649	0.791052	1.22653	1.03733	0.75021	1.15839	1.03671	0.846674	54	12
>sp	Q9P2W9	STX18_HUMAN Syntaxin-18 OS=Homo sapiens OX=9606 GN=STX18 PE=1 SV=1	1.1586	1.00549	0.89057	1.02665	0.905523	1.01316	1.03712	0.702848	10	3
>sp	P49792	RBP2_HUMAN E3 SUMO-protein ligase RanBP2 OS=Homo sapiens OX=9606 GN=RANBP2 PE=1 SV=2	0.858408	0.9716	1.22477	1.11125	0.990629	0.843346	1.0372	0.798818	172	10
>sp	Q13885	TBB2A_HUMAN Tubulin beta-2A chain OS=Homo sapiens OX=9606 GN=TUBB2A PE=1 SV=1	1.07756	0.948391	1.02891	0.923115	0.784027	1.23799	1.03726	0.814676	365	1
>sp	O14578	CTRO_HUMAN Citron Rho-interacting kinase OS=Homo sapiens OX=9606 GN=CIT PE=1 SV=2	0.791337	1.14417	1.11945	0.952708	1.09377	0.898574	1.03732	0.793047	32	7
>sp	Q9BYI3	HYCCI_HUMAN Hyccin OS=Homo sapiens OX=9606 GN=FAM126A PE=1 SV=2	1.01356	1.01238	1.02907	1.00407	1.03151	0.909414	1.03736	0.382021	14	2
>sp	P13667	PDIA4_HUMAN Protein disulfide-isomerase A4 OS=Homo sapiens OX=9606 GN=PDIA4 PE=1 SV=2	1.245	0.96589	0.845138	1.17057	0.777791	0.995616	1.03806	0.831132	156	8
>sp	Q58EX2	SDK2_HUMAN Protein sidekick-2 OS=Homo sapiens OX=9606 GN=SDK2 PE=1 SV=3	1.11615	0.974311	0.965732	1.30379	0.683086	0.956933	1.03818	0.856932	3	1
>sp	Q9UL03	INT6_HUMAN Integrator complex subunit 6 OS=Homo sapiens OX=9606 GN=INTS6 PE=1 SV=1	0.674654	1.01925	1.36233	1.18268	0.82414	0.936941	1.03821	0.878081	14	2
>sp	Q13322	GRB10_HUMAN Growth factor receptor-bound protein 10 OS=Homo sapiens OX=9606 GN=GRB10 PE=1 SV=2	0.988832	1.05274	1.01483	0.640281	1.14676	1.15656	1.03832	0.837177	7	1
>sp	Q12996	CSTF3_HUMAN Cleavage stimulation factor subunit 3 OS=Homo sapiens OX=9606 GN=CSTF3 PE=1 SV=1	0.853457	0.7056	1.49738	0.988741	0.799868	1.15495	1.03835	0.89659	34	9
>sp	Q8WYA6	CTBL1_HUMAN Beta-catenin-like protein 1 OS=Homo sapiens OX=9606 GN=CTNNBL1 PE=1 SV=1	0.804373	0.798339	1.45423	1.0318	0.779426	1.13183	1.0387	0.885494	29	1
>sp	Q9Y265	RUVB1_HUMAN RuvB-like 1 OS=Homo sapiens OX=9606 GN=RUVBL1 PE=1 SV=1	0.892521	0.975056	1.18991	0.950924	0.946762	1.04483	1.03907	0.716364	38	11
>sp	Q14008	CKAP5_HUMAN Cytoskeleton-associated protein 5 OS=Homo sapiens OX=9606 GN=CKAP5 PE=1 SV=3	1.11864	1.06242	0.876564	1.1647	1.00192	0.775757	1.03917	0.791453	120	22
>sp	Q13555	KCC2G_HUMAN Calcium/calmodulin-dependent protein kinase type II subunit gamma OS=Homo sapiens OX=9606 GN=CAMK2G PE=1 SV=4	0.932517	1.09998	1.02559	0.884971	0.995231	1.06171	1.03949	0.613232	68	1
>sp	Q9Y5J1	UTP18_HUMAN U3 small nucleolar RNA-associated protein 18 homolog OS=Homo sapiens OX=9606 GN=UTP18 PE=1 SV=3	1.17358	0.695919	1.18867	0.923353	0.674452	1.34403	1.03954	0.886156	23	2
>sp	Q9Y6V7	DDX49_HUMAN Probable ATP-dependent RNA helicase DDX49 OS=Homo sapiens OX=9606 GN=DDX49 PE=1 SV=1	1.17882	0.695178	1.18434	1.07701	0.726904	1.13775	1.03967	0.860301	10	3
>sp	Q9UNK0	STX8_HUMAN Syntaxin-8 OS=Homo sapiens OX=9606 GN=STX8 PE=1 SV=2	0.931792	0.993837	1.13301	1.21845	0.844783	0.878128	1.03987	0.788942	14	2
>sp	Q8NCM8	DYHC2_HUMAN Cytoplasmic dynein 2 heavy chain 1 OS=Homo sapiens OX=9606 GN=DYNC2H1 PE=1 SV=4	1.06475	0.816596	1.1778	1.17313	0.898075	0.869649	1.04022	0.797932	13	4
>sp	O94906	PRP6_HUMAN Pre-mRNA-processing factor 6 OS=Homo sapiens OX=9606 GN=PRPF6 PE=1 SV=1	0.96714	0.948846	1.14358	0.93319	0.879034	1.12821	1.04052	0.706444	46	14
>sp	O14967	CLGN_HUMAN Calmegin OS=Homo sapiens OX=9606 GN=CLGN PE=1 SV=1	1.03943	1.08599	0.934177	1.07044	1.03925	0.830718	1.04053	0.678745	21	3
>sp	Q14139	UBE4A_HUMAN Ubiquitin conjugation factor E4 A OS=Homo sapiens OX=9606 GN=UBE4A PE=1 SV=2	0.849015	0.909252	1.30148	0.852323	0.707002	1.38093	1.04064	0.881612	37	2
>sp	Q9NV31	IMP3_HUMAN U3 small nucleolar ribonucleoprotein protein IMP3 OS=Homo sapiens OX=9606 GN=IMP3 PE=1 SV=1	1.43734	0.627868	0.994584	0.872359	0.771857	1.29599	1.04067	0.895921	9	1
>sp	Q14156	EFR3A_HUMAN Protein EFR3 homolog A OS=Homo sapiens OX=9606 GN=EFR3A PE=1 SV=2	1.12139	1.00153	0.937452	1.05472	0.861303	1.0236	1.04107	0.644158	21	1
>sp	Q8IZL8	PELP1_HUMAN Proline-, glutamic acid- and leucine-rich protein 1 OS=Homo sapiens OX=9606 GN=PELP1 PE=1 SV=2	0.846958	0.799668	1.41408	0.914121	0.686032	1.33914	1.04131	0.890097	35	6
>sp	Q12769	NU160_HUMAN Nuclear pore complex protein Nup160 OS=Homo sapiens OX=9606 GN=NUP160 PE=1 SV=3	0.965116	1.04169	1.05461	1.12604	0.981005	0.83154	1.0418	0.685035	54	2
>sp	P23284	PPIB_HUMAN Peptidyl-prolyl cis-trans isomerase B OS=Homo sapiens OX=9606 GN=PPIB PE=1 SV=2	1.26795	0.942861	0.850804	1.16464	0.777913	0.995828	1.04194	0.820012	71	5
>sp	P46063	RECQ1_HUMAN ATP-dependent DNA helicase Q1 OS=Homo sapiens OX=9606 GN=RECQL PE=1 SV=3	1.00573	1.10127	0.955539	0.932251	0.952343	1.05286	1.04258	0.503853	48	7
>sp	Q9BUQ8	DDX23_HUMAN Probable ATP-dependent RNA helicase DDX23 OS=Homo sapiens OX=9606 GN=DDX23 PE=1 SV=3	0.893544	0.889602	1.27976	1.14839	0.794191	0.994503	1.04284	0.812621	35	10
>sp	Q13488	VPP3_HUMAN V-type proton ATPase 116 kDa subunit a isoform 3 OS=Homo sapiens OX=9606 GN=TCIRG1 PE=1 SV=3	0.745744	0.991174	1.32602	1.29682	0.759265	0.880978	1.04286	0.86643	35	1
>sp	Q5ZPR3	CD276_HUMAN CD276 antigen OS=Homo sapiens OX=9606 GN=CD276 PE=1 SV=1	0.95967	1.13845	0.965054	1.0043	1.02128	0.911251	1.04302	0.576549	15	3
>sp	Q96CW1	AP2M1_HUMAN AP-2 complex subunit mu OS=Homo sapiens OX=9606 GN=AP2M1 PE=1 SV=2	1.00963	1.05295	1.00059	1.17161	0.86958	0.895632	1.04302	0.707187	47	4
>sp	Q969N2	PIGT_HUMAN GPI transamidase component PIG-T OS=Homo sapiens OX=9606 GN=PIGT PE=1 SV=1	1.14431	1.09245	0.826757	0.958447	0.974581	1.00345	1.04326	0.691541	18	4
>sp	P18827	SDC1_HUMAN Syndecan-1 OS=Homo sapiens OX=9606 GN=SDC1 PE=1 SV=3	1.10837	0.904862	1.05029	1.20103	0.749012	0.986436	1.04326	0.78884	6	1
>sp	Q12846	STX4_HUMAN Syntaxin-4 OS=Homo sapiens OX=9606 GN=STX4 PE=1 SV=2	0.976888	0.996616	1.09002	1.69238	0.706524	0.537572	1.04327	0.912453	15	4
>sp	O43390	HNRPR_HUMAN Heterogeneous nuclear ribonucleoprotein R OS=Homo sapiens OX=9606 GN=HNRNPR PE=1 SV=1	0.965401	0.815079	1.28338	0.939293	0.856829	1.14002	1.0435	0.80785	58	10
>sp	O43681	ASNA_HUMAN ATPase ASNA1 OS=Homo sapiens OX=9606 GN=ASNA1 PE=1 SV=2	0.856417	1.08938	1.11828	1.03018	0.961922	0.943834	1.04364	0.664644	17	4
>sp	Q6UVY6	MOXD1_HUMAN DBH-like monooxygenase protein 1 OS=Homo sapiens OX=9606 GN=MOXD1 PE=1 SV=1	1.00517	1.072	0.987015	0.898965	1.07148	0.96537	1.04373	0.504041	5	1
>sp	Q6R327	RICTR_HUMAN Rapamycin-insensitive companion of mTOR OS=Homo sapiens OX=9606 GN=RICTOR PE=1 SV=1	0.927857	1.07547	1.06091	1.11043	1.02459	0.800737	1.04377	0.707261	110	2
>sp	O00468	AGRIN_HUMAN Agrin OS=Homo sapiens OX=9606 GN=AGRN PE=1 SV=6	1.14184	0.860328	1.06274	1.42658	0.707843	0.800662	1.04423	0.870712	130	10
>sp	Q8IX90	SKA3_HUMAN Spindle and kinetochore-associated protein 3 OS=Homo sapiens OX=9606 GN=SKA3 PE=1 SV=2	1.19151	1.15034	0.723205	0.69168	1.21136	1.0319	1.04433	0.849036	12	1
>sp	P51659	DHB4_HUMAN Peroxisomal multifunctional enzyme type 2 OS=Homo sapiens OX=9606 GN=HSD17B4 PE=1 SV=3	1.16878	1.0269	0.870276	1.11954	0.814972	0.999536	1.04495	0.740038	107	10
>sp	P09936	UCHL1_HUMAN Ubiquitin carboxyl-terminal hydrolase isozyme L1 OS=Homo sapiens OX=9606 GN=UCHL1 PE=1 SV=2	0.983682	0.978814	1.10349	1.0029	0.852395	1.07873	1.04498	0.608742	48	2
>sp	Q9H6E4	CC134_HUMAN Coiled-coil domain-containing protein 134 OS=Homo sapiens OX=9606 GN=CCDC134 PE=1 SV=1	1.08824	0.874663	1.10318	1.34779	0.675868	0.910257	1.04505	0.849628	8	3
>sp	Q9BQG0	MBB1A_HUMAN Myb-binding protein 1A OS=Homo sapiens OX=9606 GN=MYBBP1A PE=1 SV=2	1.17438	0.654796	1.23742	0.993466	0.665589	1.27435	1.04541	0.870246	72	7
>sp	Q9H4A6	GOLP3_HUMAN Golgi phosphoprotein 3 OS=Homo sapiens OX=9606 GN=GOLPH3 PE=1 SV=1	1.07521	0.791813	1.19959	1.12873	0.683459	1.1212	1.04541	0.827385	18	1
>sp	Q15404	RSU1_HUMAN Ras suppressor protein 1 OS=Homo sapiens OX=9606 GN=RSU1 PE=1 SV=3	0.997917	1.05036	1.01866	0.912944	0.973296	1.04682	1.04564	0.37263	31	5
>sp	Q9NQE9	HINT3_HUMAN Histidine triad nucleotide-binding protein 3 OS=Homo sapiens OX=9606 GN=HINT3 PE=1 SV=1	1.06164	1.02632	0.979016	1.24976	0.853736	0.829524	1.04567	0.775864	8	1
>sp	P52789	HXK2_HUMAN Hexokinase-2 OS=Homo sapiens OX=9606 GN=HK2 PE=1 SV=2	0.984226	0.879477	1.20363	0.920523	1.05071	0.961442	1.04592	0.696086	50	5
>sp	P40692	MLH1_HUMAN DNA mismatch repair protein Mlh1 OS=Homo sapiens OX=9606 GN=MLH1 PE=1 SV=1	0.836091	1.19138	1.04027	1.17175	0.908765	0.851745	1.0462	0.767221	26	1
>sp	O43278	SPIT1_HUMAN Kunitz-type protease inhibitor 1 OS=Homo sapiens OX=9606 GN=SPINT1 PE=1 SV=2	0.994574	1.18002	0.893231	0.912499	0.965587	1.05409	1.04626	0.662914	11	2
>sp	Q99442	SEC62_HUMAN Translocation protein SEC62 OS=Homo sapiens OX=9606 GN=SEC62 PE=1 SV=1	1.34313	0.937017	0.787722	0.784949	0.948759	1.19842	1.04629	0.837049	11	4
>sp	Q96GM8	TOE1_HUMAN Target of EGR1 protein 1 OS=Homo sapiens OX=9606 GN=TOE1 PE=1 SV=1	0.922497	0.863264	1.28253	1.22037	0.832784	0.87856	1.04659	0.812045	14	2
>sp	P78527	PRKDC_HUMAN DNA-dependent protein kinase catalytic subunit OS=Homo sapiens OX=9606 GN=PRKDC PE=1 SV=3	0.986725	0.976273	1.10553	0.793121	0.954503	1.18385	1.04675	0.734597	333	65
>sp	Q8NEB9	PK3C3_HUMAN Phosphatidylinositol 3-kinase catalytic subunit type 3 OS=Homo sapiens OX=9606 GN=PIK3C3 PE=1 SV=1	0.969616	0.999975	1.09965	0.992636	0.857687	1.08043	1.04725	0.581761	25	6
>sp	Q8WUM4	PDC6I_HUMAN Programmed cell death 6-interacting protein OS=Homo sapiens OX=9606 GN=PDCD6IP PE=1 SV=1	0.782806	1.10897	1.17753	0.839441	1.14041	0.950853	1.04729	0.775127	85	11
>sp	Q15075	EEA1_HUMAN Early endosome antigen 1 OS=Homo sapiens OX=9606 GN=EEA1 PE=1 SV=2	0.981879	0.781397	1.3063	1.19984	0.768637	0.96195	1.04749	0.826145	99	5
>sp	Q12768	WASC5_HUMAN WASH complex subunit 5 OS=Homo sapiens OX=9606 GN=WASHC5 PE=1 SV=1	1.15921	0.696705	1.214	1.20242	0.815439	0.912225	1.04772	0.829256	47	4
>sp	P19525	E2AK2_HUMAN Interferon-induced, double-stranded RNA-activated protein kinase OS=Homo sapiens OX=9606 GN=EIF2AK2 PE=1 SV=2	0.899962	1.04082	1.12946	0.908095	0.899392	1.12227	1.04795	0.660669	26	6
>sp	O60645	EXOC3_HUMAN Exocyst complex component 3 OS=Homo sapiens OX=9606 GN=EXOC3 PE=1 SV=2	0.991565	1.01585	1.06313	0.980309	0.889484	1.05966	1.04816	0.450117	23	4
>sp	P51153	RAB13_HUMAN Ras-related protein Rab-13 OS=Homo sapiens OX=9606 GN=RAB13 PE=1 SV=1	1.19482	0.994728	0.881169	0.864846	0.930805	1.13363	1.04828	0.7197	12	1
>sp	O60826	CCD22_HUMAN Coiled-coil domain-containing protein 22 OS=Homo sapiens OX=9606 GN=CCDC22 PE=1 SV=1	1.11103	0.759621	1.2003	1.20036	0.757831	0.97086	1.04844	0.81137	27	6
>sp	Q9Y5S2	MRCKB_HUMAN Serine/threonine-protein kinase MRCK beta OS=Homo sapiens OX=9606 GN=CDC42BPB PE=1 SV=2	0.872132	1.21231	0.986569	0.932192	0.998926	0.997873	1.04849	0.685538	69	9
>sp	Q9H2M9	RBGPR_HUMAN Rab3 GTPase-activating protein non-catalytic subunit OS=Homo sapiens OX=9606 GN=RAB3GAP2 PE=1 SV=1	0.671712	1.18441	1.21641	1.11975	0.963726	0.843994	1.04955	0.82012	51	2
>sp	Q02543	RL18A_HUMAN 60S ribosomal protein L18a OS=Homo sapiens OX=9606 GN=RPL18A PE=1 SV=2	1.05385	1.07594	0.942773	1.06223	0.966268	0.89894	1.04958	0.484787	34	5
>sp	Q14145	KEAP1_HUMAN Kelch-like ECH-associated protein 1 OS=Homo sapiens OX=9606 GN=KEAP1 PE=1 SV=2	1.03458	0.941472	1.09675	1.04595	0.914488	0.966759	1.04975	0.458982	18	2
>sp	Q16181	SEPT7_HUMAN Septin-7 OS=Homo sapiens OX=9606 GN=SEPT7 PE=1 SV=2	1.1411	0.914884	1.01754	1.03084	0.89278	1.00286	1.05025	0.568294	69	5
>sp	Q7Z3C6	ATG9A_HUMAN Autophagy-related protein 9A OS=Homo sapiens OX=9606 GN=ATG9A PE=1 SV=3	0.935863	0.971097	1.16676	1.1317	0.86352	0.931053	1.05039	0.672677	24	2
>sp	Q9Y6M1	IF2B2_HUMAN Insulin-like growth factor 2 mRNA-binding protein 2 OS=Homo sapiens OX=9606 GN=IGF2BP2 PE=1 SV=2	0.90833	0.95808	1.20737	1.1299	0.850603	0.945711	1.05043	0.711274	31	13
>sp	Q9NZW5	MPP6_HUMAN MAGUK p55 subfamily member 6 OS=Homo sapiens OX=9606 GN=MPP6 PE=1 SV=2	0.977193	1.19848	0.898235	1.06859	0.980098	0.877408	1.05052	0.669372	22	6
>sp	O96005	CLPT1_HUMAN Cleft lip and palate transmembrane protein 1 OS=Homo sapiens OX=9606 GN=CLPTM1 PE=1 SV=1	1.42673	0.832972	0.814767	0.994871	0.8384	1.09226	1.05091	0.834137	20	4
>sp	Q96QE2	MYCT_HUMAN Proton myo-inositol cotransporter OS=Homo sapiens OX=9606 GN=SLC2A13 PE=1 SV=3	0.840598	0.90847	1.32575	1.61212	0.672617	0.640442	1.05116	0.896964	7	1
>sp	P27824	CALX_HUMAN Calnexin OS=Homo sapiens OX=9606 GN=CANX PE=1 SV=2	1.13912	0.964762	0.97097	1.0596	0.844748	1.0208	1.05118	0.599017	152	5
>sp	Q96CM8	ACSF2_HUMAN Acyl-CoA synthetase family member 2, mitochondrial OS=Homo sapiens OX=9606 GN=ACSF2 PE=1 SV=2	0.905807	0.944603	1.22452	0.81452	0.807007	1.30354	1.05123	0.810589	34	1
>sp	Q12926	ELAV2_HUMAN ELAV-like protein 2 OS=Homo sapiens OX=9606 GN=ELAVL2 PE=1 SV=2	0.833891	0.829614	1.41156	1.41298	0.672605	0.839353	1.05133	0.874136	7	1
>sp	Q5SRE5	NU188_HUMAN Nucleoporin NUP188 homolog OS=Homo sapiens OX=9606 GN=NUP188 PE=1 SV=1	1.01512	0.973729	1.08655	1.10366	0.930184	0.890757	1.05156	0.542466	50	2
>sp	Q9UNW1	MINP1_HUMAN Multiple inositol polyphosphate phosphatase 1 OS=Homo sapiens OX=9606 GN=MINPP1 PE=1 SV=1	1.2728	0.990245	0.812626	1.11199	0.742117	1.07021	1.05176	0.790984	13	4
>sp	P35241	RADI_HUMAN Radixin OS=Homo sapiens OX=9606 GN=RDX PE=1 SV=1	0.848374	1.15348	1.07389	0.946054	0.933733	1.04447	1.0518	0.646827	81	5
>sp	P61081	UBC12_HUMAN NEDD8-conjugating enzyme Ubc12 OS=Homo sapiens OX=9606 GN=UBE2M PE=1 SV=1	0.802639	1.17766	1.09621	0.925849	1.06751	0.930131	1.05234	0.709679	11	3
>sp	Q9UBB6	NCDN_HUMAN Neurochondrin OS=Homo sapiens OX=9606 GN=NCDN PE=1 SV=1	1.13652	0.947175	0.992988	0.821657	0.97707	1.12459	1.05246	0.65397	24	2
>sp	P46939	UTRO_HUMAN Utrophin OS=Homo sapiens OX=9606 GN=UTRN PE=1 SV=2	0.965331	1.2631	0.848465	1.05795	1.01438	0.850772	1.05261	0.736231	220	8
>sp	Q9UKN8	TF3C4_HUMAN General transcription factor 3C polypeptide 4 OS=Homo sapiens OX=9606 GN=GTF3C4 PE=1 SV=2	0.840799	0.897033	1.33914	0.844033	0.554513	1.52448	1.05266	0.885258	44	1
>sp	Q00341	VIGLN_HUMAN Vigilin OS=Homo sapiens OX=9606 GN=HDLBP PE=1 SV=2	1.08967	0.718942	1.26857	1.09942	0.635864	1.18754	1.05281	0.837792	104	28
>sp	P61513	RL37A_HUMAN 60S ribosomal protein L37a OS=Homo sapiens OX=9606 GN=RPL37A PE=1 SV=2	1.03073	1.23937	0.807356	0.758279	1.08878	1.07549	1.05301	0.770254	7	1
>sp	P26358	DNMT1_HUMAN DNA (cytosine-5)-methyltransferase 1 OS=Homo sapiens OX=9606 GN=DNMT1 PE=1 SV=2	1.06326	0.876824	1.13757	1.36525	0.802946	0.754152	1.05314	0.824061	58	8
>sp	P50851	LRBA_HUMAN Lipopolysaccharide-responsive and beige-like anchor protein OS=Homo sapiens OX=9606 GN=LRBA PE=1 SV=4	0.879909	1.10363	1.09429	1.10369	0.919349	0.899131	1.05327	0.624351	77	2
>sp	Q8WVT3	TPC12_HUMAN Trafficking protein particle complex subunit 12 OS=Homo sapiens OX=9606 GN=TRAPPC12 PE=1 SV=3	0.880639	1.09448	1.10275	1.22006	0.849979	0.852091	1.05329	0.738772	19	4
>sp	Q14674	ESPL1_HUMAN Separin OS=Homo sapiens OX=9606 GN=ESPL1 PE=1 SV=3	0.988461	0.709566	1.37998	1.33385	0.762027	0.826119	1.05339	0.854344	12	1
>sp	Q5W111	SPRY7_HUMAN SPRY domain-containing protein 7 OS=Homo sapiens OX=9606 GN=SPRYD7 PE=1 SV=2	1.00811	0.945796	1.12427	1.29112	0.760647	0.870063	1.05351	0.783596	8	3
>sp	Q15286	RAB35_HUMAN Ras-related protein Rab-35 OS=Homo sapiens OX=9606 GN=RAB35 PE=1 SV=1	1.05897	1.06371	0.955838	0.956462	0.909012	1.056	1.05376	0.403419	25	2
>sp	P07947	YES_HUMAN Tyrosine-protein kinase Yes OS=Homo sapiens OX=9606 GN=YES1 PE=1 SV=3	0.923948	1.07098	1.08381	1.27773	0.818603	0.824925	1.05391	0.769414	31	1
>sp	Q96A65	EXOC4_HUMAN Exocyst complex component 4 OS=Homo sapiens OX=9606 GN=EXOC4 PE=1 SV=1	0.978777	1.09099	1.00901	0.913742	0.93867	1.06882	1.05393	0.426498	44	10
>sp	O75882	ATRN_HUMAN Attractin OS=Homo sapiens OX=9606 GN=ATRN PE=1 SV=2	1.1665	0.945368	0.967263	0.855664	0.868941	1.19626	1.05419	0.712833	32	1
>sp	Q8WUM0	NU133_HUMAN Nuclear pore complex protein Nup133 OS=Homo sapiens OX=9606 GN=NUP133 PE=1 SV=2	0.93076	1.04914	1.09963	1.01755	0.965078	0.937836	1.05447	0.411685	50	3
>sp	Q9Y2X3	NOP58_HUMAN Nucleolar protein 58 OS=Homo sapiens OX=9606 GN=NOP58 PE=1 SV=1	1.15949	0.84018	1.07997	0.949865	0.96063	1.00987	1.05454	0.638084	39	6
>sp	Q99735	MGST2_HUMAN Microsomal glutathione S-transferase 2 OS=Homo sapiens OX=9606 GN=MGST2 PE=1 SV=1	1.03048	0.959717	1.08996	1.15287	0.820953	0.946023	1.0549	0.647459	4	1
>sp	Q9UJS0	CMC2_HUMAN Calcium-binding mitochondrial carrier protein Aralar2 OS=Homo sapiens OX=9606 GN=SLC25A13 PE=1 SV=2	0.800193	1.43793	0.842079	0.83163	1.25033	0.837841	1.05494	0.841397	121	1
>sp	O14763	TR10B_HUMAN Tumor necrosis factor receptor superfamily member 10B OS=Homo sapiens OX=9606 GN=TNFRSF10B PE=1 SV=2	0.923425	1.46015	0.69669	0.754086	1.48807	0.677583	1.05498	0.883883	6	1
>sp	Q8NEN9	PDZD8_HUMAN PDZ domain-containing protein 8 OS=Homo sapiens OX=9606 GN=PDZD8 PE=1 SV=1	1.09247	1.01826	0.969634	1.1339	0.838403	0.947341	1.05505	0.610952	10	4
>sp	Q9UHB9	SRP68_HUMAN Signal recognition particle subunit SRP68 OS=Homo sapiens OX=9606 GN=SRP68 PE=1 SV=2	0.905887	0.934213	1.24088	0.879259	0.834911	1.20485	1.05548	0.750571	54	12
>sp	Q9NQW6	ANLN_HUMAN Anillin OS=Homo sapiens OX=9606 GN=ANLN PE=1 SV=2	1.14472	1.06783	0.868825	1.44578	0.748809	0.724029	1.05576	0.845079	36	2
>sp	Q9UBU9	NXF1_HUMAN Nuclear RNA export factor 1 OS=Homo sapiens OX=9606 GN=NXF1 PE=1 SV=1	0.958276	0.987505	1.1356	1.2613	0.834544	0.822772	1.05577	0.752028	29	7
>sp	Q13641	TPBG_HUMAN Trophoblast glycoprotein OS=Homo sapiens OX=9606 GN=TPBG PE=1 SV=1	0.95227	1.1603	0.968975	1.23337	1.01131	0.67377	1.05588	0.779846	7	2
>sp	Q13557	KCC2D_HUMAN Calcium/calmodulin-dependent protein kinase type II subunit delta OS=Homo sapiens OX=9606 GN=CAMK2D PE=1 SV=3	1.00769	1.09124	0.98275	1.04079	0.951935	0.925596	1.05598	0.318961	50	3
>sp	P18031	PTN1_HUMAN Tyrosine-protein phosphatase non-receptor type 1 OS=Homo sapiens OX=9606 GN=PTPN1 PE=1 SV=1	1.14624	1.07675	0.859304	0.945683	0.905709	1.06631	1.05641	0.616488	30	4
>sp	P14625	ENPL_HUMAN Endoplasmin OS=Homo sapiens OX=9606 GN=HSP90B1 PE=1 SV=1	1.17916	0.990528	0.91262	1.25484	0.723266	0.939588	1.05642	0.772553	240	13
>sp	P61981	1433G_HUMAN 14-3-3 protein gamma OS=Homo sapiens OX=9606 GN=YWHAG PE=1 SV=2	0.866815	1.11229	1.10325	0.867123	0.870835	1.17968	1.05646	0.698099	61	5
>sp	P61009	SPCS3_HUMAN Signal peptidase complex subunit 3 OS=Homo sapiens OX=9606 GN=SPCS3 PE=1 SV=1	1.20184	0.907482	0.973379	1.18369	0.786299	0.94731	1.0567	0.725768	10	1
>sp	O60313	OPA1_HUMAN Dynamin-like 120 kDa protein, mitochondrial OS=Homo sapiens OX=9606 GN=OPA1 PE=1 SV=3	0.774979	1.44856	0.859385	0.964993	1.18779	0.764299	1.05685	0.834897	74	3
>sp	Q9NRA2	S17A5_HUMAN Sialin OS=Homo sapiens OX=9606 GN=SLC17A5 PE=1 SV=2	1.1699	1.09686	0.816394	1.18568	0.840613	0.890547	1.05702	0.734307	7	2
>sp	Q9H1B7	I2BPL_HUMAN Interferon regulatory factor 2-binding protein-like OS=Homo sapiens OX=9606 GN=IRF2BPL PE=1 SV=1	0.802509	1.04272	1.23817	1.16171	0.790641	0.96425	1.05719	0.754083	23	1
>sp	Q96GD4	AURKB_HUMAN Aurora kinase B OS=Homo sapiens OX=9606 GN=AURKB PE=1 SV=3	1.09893	1.00578	0.979115	1.1733	0.883454	0.859419	1.05749	0.644564	9	2
>sp	P57740	NU107_HUMAN Nuclear pore complex protein Nup107 OS=Homo sapiens OX=9606 GN=NUP107 PE=1 SV=1	0.999341	1.08846	0.996305	0.753544	1.12472	1.03763	1.05769	0.671334	39	4
>sp	Q9UM47	NOTC3_HUMAN Neurogenic locus notch homolog protein 3 OS=Homo sapiens OX=9606 GN=NOTCH3 PE=1 SV=2	1.04216	1.12619	0.91591	1.59303	0.710613	0.6121	1.0578	0.874939	20	1
>sp	Q5JRA6	TGO1_HUMAN Transport and Golgi organization protein 1 homolog OS=Homo sapiens OX=9606 GN=MIA3 PE=1 SV=1	1.06705	1.08144	0.936044	1.04014	0.899831	0.975491	1.05799	0.412211	85	21
>sp	Q5VST6	AB17B_HUMAN Alpha/beta hydrolase domain-containing protein 17B OS=Homo sapiens OX=9606 GN=ABHD17B PE=1 SV=1	1.56064	0.882738	0.641471	1.0986	0.956913	0.859639	1.05821	0.858552	7	1
>sp	Q99439	CNN2_HUMAN Calponin-2 OS=Homo sapiens OX=9606 GN=CNN2 PE=1 SV=4	0.901531	0.859862	1.32346	1.11374	0.913517	0.887888	1.05822	0.754321	24	1
>sp	Q6P1M0	S27A4_HUMAN Long-chain fatty acid transport protein 4 OS=Homo sapiens OX=9606 GN=SLC27A4 PE=1 SV=1	1.22653	0.848693	1.01001	1.22687	0.761798	0.926099	1.05848	0.762026	24	5
>sp	Q8TCS8	PNPT1_HUMAN Polyribonucleotide nucleotidyltransferase 1, mitochondrial OS=Homo sapiens OX=9606 GN=PNPT1 PE=1 SV=2	0.869122	1.3104	0.905991	0.870234	1.43282	0.61143	1.05868	0.851204	49	6
>sp	Q09666	AHNK_HUMAN Neuroblast differentiation-associated protein AHNAK OS=Homo sapiens OX=9606 GN=AHNAK PE=1 SV=2	0.713387	1.25428	1.11788	0.979053	1.01143	0.923965	1.05871	0.746145	568	92
>sp	Q96I24	FUBP3_HUMAN Far upstream element-binding protein 3 OS=Homo sapiens OX=9606 GN=FUBP3 PE=1 SV=2	0.929622	0.899177	1.25691	1.10214	0.756546	1.05561	1.05882	0.73533	43	5
>sp	P46777	RL5_HUMAN 60S ribosomal protein L5 OS=Homo sapiens OX=9606 GN=RPL5 PE=1 SV=3	1.01805	1.06173	1.00603	1.01534	0.865292	1.03356	1.05889	0.398348	67	1
>sp	Q8TDN6	BRX1_HUMAN Ribosome biogenesis protein BRX1 homolog OS=Homo sapiens OX=9606 GN=BRIX1 PE=1 SV=2	1.09951	0.558821	1.42886	1.03578	0.625787	1.25125	1.05986	0.862555	26	1
>sp	Q8N3C0	ASCC3_HUMAN Activating signal cointegrator 1 complex subunit 3 OS=Homo sapiens OX=9606 GN=ASCC3 PE=1 SV=3	0.935793	0.978693	1.17277	1.07963	0.832082	1.00103	1.05992	0.603032	74	9
>sp	P78357	CNTP1_HUMAN Contactin-associated protein 1 OS=Homo sapiens OX=9606 GN=CNTNAP1 PE=1 SV=1	1.0607	0.915913	1.11082	1.21474	0.823265	0.874565	1.06004	0.698478	51	2
>sp	P36543	VATE1_HUMAN V-type proton ATPase subunit E 1 OS=Homo sapiens OX=9606 GN=ATP6V1E1 PE=1 SV=1	1.25417	1.03349	0.800143	1.03904	0.996155	0.877003	1.0603	0.708207	43	1
>sp	A6NHR9	SMHD1_HUMAN Structural maintenance of chromosomes flexible hinge domain-containing protein 1 OS=Homo sapiens OX=9606 GN=SMCHD1 PE=1 SV=2	1.03588	0.886235	1.16584	0.810825	0.796746	1.30447	1.06041	0.773337	88	5
>sp	Q9Y3B4	SF3B6_HUMAN Splicing factor 3B subunit 6 OS=Homo sapiens OX=9606 GN=SF3B6 PE=1 SV=1	0.867051	0.595846	1.6255	1.49949	0.542587	0.869525	1.06072	0.894471	8	1
>sp	Q14677	EPN4_HUMAN Clathrin interactor 1 OS=Homo sapiens OX=9606 GN=CLINT1 PE=1 SV=1	1.03858	0.998768	1.05119	0.871551	0.865843	1.17407	1.06082	0.597353	29	9
>sp	O95864	FADS2_HUMAN Acyl-CoA 6-desaturase OS=Homo sapiens OX=9606 GN=FADS2 PE=1 SV=1	1.35011	0.770038	0.968733	1.31851	0.447224	1.14539	1.06106	0.861922	11	3
>sp	Q8NC51	PAIRB_HUMAN Plasminogen activator inhibitor 1 RNA-binding protein OS=Homo sapiens OX=9606 GN=SERBP1 PE=1 SV=2	0.876675	0.619265	1.59312	1.14331	0.875885	0.891746	1.06119	0.860744	48	2
>sp	Q8N131	PORIM_HUMAN Porimin OS=Homo sapiens OX=9606 GN=TMEM123 PE=1 SV=1	1.09938	0.911534	1.07825	1.29259	0.80723	0.811015	1.06126	0.755971	1	1
>sp	Q9H2U1	DHX36_HUMAN ATP-dependent DNA/RNA helicase DHX36 OS=Homo sapiens OX=9606 GN=DHX36 PE=1 SV=2	1.10005	0.888769	1.10043	1.16957	0.78708	0.954096	1.06133	0.677749	34	9
>sp	Q96KR1	ZFR_HUMAN Zinc finger RNA-binding protein OS=Homo sapiens OX=9606 GN=ZFR PE=1 SV=2	1.05451	0.817652	1.21902	0.831691	0.894569	1.18255	1.0627	0.721526	37	4
>sp	P98194	AT2C1_HUMAN Calcium-transporting ATPase type 2C member 1 OS=Homo sapiens OX=9606 GN=ATP2C1 PE=1 SV=3	1.39986	0.931208	0.760959	0.715571	0.979609	1.21279	1.06329	0.81099	30	3
>sp	O75381	PEX14_HUMAN Peroxisomal membrane protein PEX14 OS=Homo sapiens OX=9606 GN=PEX14 PE=1 SV=1	1.03887	1.12466	0.928605	0.839625	0.995942	1.07229	1.06337	0.528968	13	4
>sp	O94874	UFL1_HUMAN E3 UFM1-protein ligase 1 OS=Homo sapiens OX=9606 GN=UFL1 PE=1 SV=2	1.12829	1.02676	0.938136	1.00695	0.877358	1.02251	1.06411	0.436277	51	19
>sp	Q9UHR6	ZNHI2_HUMAN Zinc finger HIT domain-containing protein 2 OS=Homo sapiens OX=9606 GN=ZNHIT2 PE=1 SV=1	1.11431	0.948793	1.03033	1.20161	0.720433	0.984516	1.0643	0.706111	8	2
>sp	P36873	PP1G_HUMAN Serine/threonine-protein phosphatase PP1-gamma catalytic subunit OS=Homo sapiens OX=9606 GN=PPP1CC PE=1 SV=1	1.02324	1.08159	0.988635	1.04023	0.865517	1.00078	1.06432	0.371953	31	3
>sp	Q9Y6W5	WASF2_HUMAN Wiskott-Aldrich syndrome protein family member 2 OS=Homo sapiens OX=9606 GN=WASF2 PE=1 SV=3	0.870909	1.14916	1.07401	0.945404	0.923408	1.03711	1.06475	0.541874	16	3
>sp	P84095	RHOG_HUMAN Rho-related GTP-binding protein RhoG OS=Homo sapiens OX=9606 GN=RHOG PE=1 SV=1	1.22111	1.04129	0.832148	0.720539	1.04056	1.14435	1.06508	0.729887	19	5
>sp	P51114	FXR1_HUMAN Fragile X mental retardation syndrome-related protein 1 OS=Homo sapiens OX=9606 GN=FXR1 PE=1 SV=3	1.06321	0.995609	1.03646	0.847224	0.876928	1.18057	1.0656	0.613599	41	5
>sp	Q7Z5G4	GOGA7_HUMAN Golgin subfamily A member 7 OS=Homo sapiens OX=9606 GN=GOLGA7 PE=1 SV=2	1.05151	1.01179	1.03208	1.14401	0.960547	0.800058	1.06568	0.559478	6	4
>sp	P48047	ATPO_HUMAN ATP synthase subunit O, mitochondrial OS=Homo sapiens OX=9606 GN=ATP5PO PE=1 SV=1	0.885106	1.48674	0.723573	0.75687	1.60248	0.545237	1.0657	0.881443	66	1
>sp	O60256	KPRB_HUMAN Phosphoribosyl pyrophosphate synthase-associated protein 2 OS=Homo sapiens OX=9606 GN=PRPSAP2 PE=1 SV=1	0.983073	1.02174	1.09065	1.00392	1.09073	0.809885	1.06574	0.533187	28	6
>sp	Q14669	TRIPC_HUMAN E3 ubiquitin-protein ligase TRIP12 OS=Homo sapiens OX=9606 GN=TRIP12 PE=1 SV=1	0.951907	0.958422	1.18555	1.07491	0.852451	0.976765	1.06603	0.559291	47	11
>sp	P51610	HCFC1_HUMAN Host cell factor 1 OS=Homo sapiens OX=9606 GN=HCFC1 PE=1 SV=2	0.937109	1.011	1.14777	0.957084	0.87842	1.06862	1.06603	0.483596	57	3
>sp	P13798	ACPH_HUMAN Acylamino-acid-releasing enzyme OS=Homo sapiens OX=9606 GN=APEH PE=1 SV=4	0.768777	0.994473	1.3327	0.969037	1.08044	0.854568	1.06608	0.74409	38	2
>sp	O75718	CRTAP_HUMAN Cartilage-associated protein OS=Homo sapiens OX=9606 GN=CRTAP PE=1 SV=1	1.30046	1.10747	0.68808	0.898702	0.918895	1.0864	1.06612	0.763525	19	3
>sp	Q9P253	VPS18_HUMAN Vacuolar protein sorting-associated protein 18 homolog OS=Homo sapiens OX=9606 GN=VPS18 PE=1 SV=2	1.12587	0.905413	1.06549	1.08872	0.8619	0.952608	1.06666	0.526543	25	4
>sp	P46940	IQGA1_HUMAN Ras GTPase-activating-like protein IQGAP1 OS=Homo sapiens OX=9606 GN=IQGAP1 PE=1 SV=1	1.09059	1.22367	0.782735	1.20123	1.06664	0.635143	1.06682	0.779526	185	25
>sp	Q12789	TF3C1_HUMAN General transcription factor 3C polypeptide 1 OS=Homo sapiens OX=9606 GN=GTF3C1 PE=1 SV=4	1.10841	0.889489	1.09975	0.760325	0.856569	1.28546	1.06729	0.738823	58	6
>sp	Q9HBI1	PARVB_HUMAN Beta-parvin OS=Homo sapiens OX=9606 GN=PARVB PE=1 SV=1	1.00558	1.19354	0.898995	1.0248	0.851407	1.02568	1.06762	0.567287	18	1
>sp	P25685	DNJB1_HUMAN DnaJ homolog subfamily B member 1 OS=Homo sapiens OX=9606 GN=DNAJB1 PE=1 SV=4	0.830789	0.971293	1.29646	1.2321	1.02367	0.645694	1.06793	0.780913	21	3
>sp	Q9NYQ6	CELR1_HUMAN Cadherin EGF LAG seven-pass G-type receptor 1 OS=Homo sapiens OX=9606 GN=CELSR1 PE=1 SV=1	0.872049	1.05333	1.17324	1.48952	0.780489	0.631373	1.06798	0.832002	7	1
>sp	Q96DZ1	ERLEC_HUMAN Endoplasmic reticulum lectin 1 OS=Homo sapiens OX=9606 GN=ERLEC1 PE=1 SV=1	1.08786	1.06372	0.947216	1.0145	0.82335	1.06335	1.06811	0.491474	28	4
>sp	Q9H0J9	PAR12_HUMAN Protein mono-ADP-ribosyltransferase PARP12 OS=Homo sapiens OX=9606 GN=PARP12 PE=1 SV=1	0.869785	0.812199	1.41752	1.13865	0.748328	1.01353	1.06861	0.785548	16	1
>sp	Q8IZ83	A16A1_HUMAN Aldehyde dehydrogenase family 16 member A1 OS=Homo sapiens OX=9606 GN=ALDH16A1 PE=1 SV=2	1.17385	0.550722	1.37499	0.944619	1.20844	0.747385	1.06865	0.828631	28	2
>sp	Q8IX01	SUGP2_HUMAN SURP and G-patch domain-containing protein 2 OS=Homo sapiens OX=9606 GN=SUGP2 PE=1 SV=2	0.731283	0.87308	1.49546	0.934318	0.801382	1.16447	1.06884	0.814006	28	4
>sp	P13645	K1C10_HUMAN Keratin, type I cytoskeletal 10 OS=Homo sapiens OX=9606 GN=KRT10 PE=1 SV=6	1.50537	0.588723	1.00606	1.49065	0.504026	0.905171	1.06908	0.872489	121	7
>sp	Q8N5K1	CISD2_HUMAN CDGSH iron-sulfur domain-containing protein 2 OS=Homo sapiens OX=9606 GN=CISD2 PE=1 SV=1	1.37663	0.937018	0.787161	0.73597	0.818724	1.3445	1.06954	0.808862	10	3
>sp	Q6UW02	CP20A_HUMAN Cytochrome P450 20A1 OS=Homo sapiens OX=9606 GN=CYP20A1 PE=1 SV=1	1.29309	0.913762	0.894608	1.0297	0.795706	1.07314	1.07001	0.689653	29	2
>sp	Q9NR50	EI2BG_HUMAN Translation initiation factor eIF-2B subunit gamma OS=Homo sapiens OX=9606 GN=EIF2B3 PE=1 SV=1	1.10139	1.05432	0.946752	0.894685	1.09406	0.908788	1.07072	0.440146	25	4
>sp	Q8TCJ2	STT3B_HUMAN Dolichyl-diphosphooligosaccharide--protein glycosyltransferase subunit STT3B OS=Homo sapiens OX=9606 GN=STT3B PE=1 SV=1	1.1693	1.0458	0.887425	0.931644	1.01419	0.951639	1.07077	0.495372	26	6
>sp	Q00839	HNRPU_HUMAN Heterogeneous nuclear ribonucleoprotein U OS=Homo sapiens OX=9606 GN=HNRNPU PE=1 SV=6	0.871364	0.869679	1.36239	0.738733	0.899507	1.25833	1.07142	0.774271	123	9
>sp	Q8IXI1	MIRO2_HUMAN Mitochondrial Rho GTPase 2 OS=Homo sapiens OX=9606 GN=RHOT2 PE=1 SV=2	0.992366	1.18933	0.92187	1.00059	1.03004	0.865801	1.07152	0.513114	24	3
>sp	Q15424	SAFB1_HUMAN Scaffold attachment factor B1 OS=Homo sapiens OX=9606 GN=SAFB PE=1 SV=4	0.882622	0.879495	1.34171	0.588937	0.862312	1.44493	1.0717	0.828562	40	2
>sp	Q14BN4	SLMAP_HUMAN Sarcolemmal membrane-associated protein OS=Homo sapiens OX=9606 GN=SLMAP PE=1 SV=1	1.12824	0.999372	0.976791	1.1496	0.764089	0.981914	1.07211	0.610106	39	4
>sp	Q86WJ1	CHD1L_HUMAN Chromodomain-helicase-DNA-binding protein 1-like OS=Homo sapiens OX=9606 GN=CHD1L PE=1 SV=3	0.958559	1.16966	0.976333	1.03586	1.17297	0.686619	1.07222	0.693762	19	1
>sp	A2RRP1	NBAS_HUMAN Neuroblastoma-amplified sequence OS=Homo sapiens OX=9606 GN=NBAS PE=1 SV=2	1.00543	1.17006	0.929622	0.956736	1.02716	0.910994	1.07262	0.441202	64	14
>sp	P08621	RU17_HUMAN U1 small nuclear ribonucleoprotein 70 kDa OS=Homo sapiens OX=9606 GN=SNRNP70 PE=1 SV=2	0.939081	0.749211	1.41683	0.927046	0.763881	1.20395	1.07263	0.784075	25	4
>sp	Q7L5D6	GET4_HUMAN Golgi to ER traffic protein 4 homolog OS=Homo sapiens OX=9606 GN=GET4 PE=1 SV=1	0.854072	1.05188	1.1995	1.05112	0.950562	0.892872	1.07286	0.571689	9	1
>sp	Q9Y263	PLAP_HUMAN Phospholipase A-2-activating protein OS=Homo sapiens OX=9606 GN=PLAA PE=1 SV=2	0.945299	0.82836	1.332	1.07371	0.80013	1.0205	1.07301	0.711383	45	1
>sp	Q9HAS0	NJMU_HUMAN Protein Njmu-R1 OS=Homo sapiens OX=9606 GN=C17orf75 PE=1 SV=2	0.897366	1.008	1.20039	1.266	0.833552	0.794693	1.07308	0.712363	15	2
>sp	Q06323	PSME1_HUMAN Proteasome activator complex subunit 1 OS=Homo sapiens OX=9606 GN=PSME1 PE=1 SV=1	0.758299	1.04038	1.30785	1.11551	0.993837	0.784122	1.07363	0.725618	31	4
>sp	Q00610	CLH1_HUMAN Clathrin heavy chain 1 OS=Homo sapiens OX=9606 GN=CLTC PE=1 SV=5	1.13237	0.862206	1.11236	0.671941	0.858212	1.36291	1.07393	0.773343	300	24
>sp	P43003	EAA1_HUMAN Excitatory amino acid transporter 1 OS=Homo sapiens OX=9606 GN=SLC1A3 PE=1 SV=1	1.12758	0.972621	1.00693	1.24742	0.976701	0.668739	1.07407	0.715856	22	2
>sp	Q9Y2R4	DDX52_HUMAN Probable ATP-dependent RNA helicase DDX52 OS=Homo sapiens OX=9606 GN=DDX52 PE=1 SV=3	0.876057	0.89701	1.33409	1.15712	0.934949	0.800779	1.07408	0.716836	13	1
>sp	Q9Y287	ITM2B_HUMAN Integral membrane protein 2B OS=Homo sapiens OX=9606 GN=ITM2B PE=1 SV=1	1.14275	0.919306	1.04529	0.776416	1.10766	1.00858	1.07422	0.580328	13	3
>sp	O15173	PGRC2_HUMAN Membrane-associated progesterone receptor component 2 OS=Homo sapiens OX=9606 GN=PGRMC2 PE=1 SV=1	1.05342	1.01701	1.03736	1.12079	0.834466	0.936955	1.07454	0.442592	23	1
>sp	P61011	SRP54_HUMAN Signal recognition particle 54 kDa protein OS=Homo sapiens OX=9606 GN=SRP54 PE=1 SV=1	0.98859	0.921381	1.19795	0.803422	0.800951	1.2877	1.07463	0.719139	26	5
>sp	Q9BSJ8	ESYT1_HUMAN Extended synaptotagmin-1 OS=Homo sapiens OX=9606 GN=ESYT1 PE=1 SV=1	1.24897	0.985071	0.874782	1.11057	0.813854	0.966752	1.07528	0.633837	84	19
>sp	Q9NW08	RPC2_HUMAN DNA-directed RNA polymerase III subunit RPC2 OS=Homo sapiens OX=9606 GN=POLR3B PE=1 SV=2	0.947795	1.18833	0.972907	0.900803	1.12552	0.864642	1.07543	0.550992	19	2
>sp	P31040	SDHA_HUMAN Succinate dehydrogenase [ubiquinone] flavoprotein subunit, mitochondrial OS=Homo sapiens OX=9606 GN=SDHA PE=1 SV=2	0.725359	1.59039	0.793964	0.950276	1.49419	0.445814	1.07592	0.867377	148	3
>sp	Q9UBD5	ORC3_HUMAN Origin recognition complex subunit 3 OS=Homo sapiens OX=9606 GN=ORC3 PE=1 SV=1	1.14246	0.910838	1.05653	1.13542	0.727196	1.02756	1.076	0.634907	17	1
>sp	Q8N5A5	ZGPAT_HUMAN Zinc finger CCCH-type with G patch domain-containing protein OS=Homo sapiens OX=9606 GN=ZGPAT PE=1 SV=3	0.812825	1.15807	1.13912	1.26164	0.733067	0.895277	1.07613	0.724252	11	1
>sp	P61020	RAB5B_HUMAN Ras-related protein Rab-5B OS=Homo sapiens OX=9606 GN=RAB5B PE=1 SV=1	0.984029	1.08311	1.04406	1.28566	0.831424	0.771709	1.07699	0.694584	16	3
>sp	P33240	CSTF2_HUMAN Cleavage stimulation factor subunit 2 OS=Homo sapiens OX=9606 GN=CSTF2 PE=1 SV=1	0.86368	0.889314	1.35875	1.19448	0.761348	0.932426	1.07738	0.734904	25	2
>sp	P63104	1433Z_HUMAN 14-3-3 protein zeta/delta OS=Homo sapiens OX=9606 GN=YWHAZ PE=1 SV=1	0.885951	1.13596	1.09022	0.88969	0.89895	1.09924	1.07765	0.508149	68	3
>sp	Q01581	HMCS1_HUMAN Hydroxymethylglutaryl-CoA synthase, cytoplasmic OS=Homo sapiens OX=9606 GN=HMGCS1 PE=1 SV=2	0.964064	0.983922	1.16422	1.1147	0.618139	1.15495	1.07771	0.716163	43	2
>sp	O75792	RNH2A_HUMAN Ribonuclease H2 subunit A OS=Homo sapiens OX=9606 GN=RNASEH2A PE=1 SV=2	1.08832	0.991135	1.03308	0.710168	1.09458	1.08272	1.07794	0.615762	18	1
>sp	Q7Z4H8	PLGT3_HUMAN Protein O-glucosyltransferase 3 OS=Homo sapiens OX=9606 GN=KDELC2 PE=1 SV=2	1.32557	1.03686	0.750134	0.911776	0.880452	1.09521	1.07797	0.707027	29	4
>sp	Q8IZA0	K319L_HUMAN Dyslexia-associated protein KIAA0319-like protein OS=Homo sapiens OX=9606 GN=KIAA0319L PE=1 SV=2	1.06374	0.943674	1.10609	1.02414	0.893134	0.969214	1.07865	0.291037	17	4
>sp	Q16186	ADRM1_HUMAN Proteasomal ubiquitin receptor ADRM1 OS=Homo sapiens OX=9606 GN=ADRM1 PE=1 SV=2	0.684008	1.14893	1.28061	1.19071	0.955436	0.74031	1.07867	0.752834	15	2
>sp	Q9HCU5	PREB_HUMAN Prolactin regulatory element-binding protein OS=Homo sapiens OX=9606 GN=PREB PE=1 SV=2	1.02439	1.07078	1.01853	1.17001	0.852542	0.86373	1.0788	0.511439	25	6
>sp	O43759	SNG1_HUMAN Synaptogyrin-1 OS=Homo sapiens OX=9606 GN=SYNGR1 PE=1 SV=2	1.18617	0.905335	1.02221	1.0171	0.955227	0.913958	1.0788	0.457287	3	1
>sp	A5PLN9	TPC13_HUMAN Trafficking protein particle complex subunit 13 OS=Homo sapiens OX=9606 GN=TRAPPC13 PE=1 SV=2	0.826126	1.03454	1.25358	1.17183	0.759604	0.954312	1.07918	0.679919	8	1
>sp	Q9Y2H6	FND3A_HUMAN Fibronectin type-III domain-containing protein 3A OS=Homo sapiens OX=9606 GN=FNDC3A PE=1 SV=4	1.14472	1.00141	0.968407	0.900082	0.938255	1.04712	1.07939	0.337636	34	9
>sp	Q96AE4	FUBP1_HUMAN Far upstream element-binding protein 1 OS=Homo sapiens OX=9606 GN=FUBP1 PE=1 SV=3	0.956396	0.74359	1.41514	1.04515	0.815625	1.02409	1.07982	0.744479	54	5
>sp	Q5JWF2	GNAS1_HUMAN Guanine nucleotide-binding protein G(s) subunit alpha isoforms XLas OS=Homo sapiens OX=9606 GN=GNAS PE=1 SV=2	0.996159	1.16183	0.957228	0.851378	1.11379	0.919619	1.07988	0.489523	43	7
>sp	Q05048	CSTF1_HUMAN Cleavage stimulation factor subunit 1 OS=Homo sapiens OX=9606 GN=CSTF1 PE=1 SV=1	0.97328	0.78606	1.35662	0.835518	0.828874	1.21965	1.08041	0.734811	17	5
>sp	Q9ULH0	KDIS_HUMAN Kinase D-interacting substrate of 220 kDa OS=Homo sapiens OX=9606 GN=KIDINS220 PE=1 SV=3	1.05603	1.10943	0.95064	1.1552	0.944078	0.784623	1.08051	0.559891	29	5
>sp	O14966	RAB7L_HUMAN Ras-related protein Rab-7L1 OS=Homo sapiens OX=9606 GN=RAB29 PE=1 SV=1	0.916469	1.18691	1.01293	1.12166	0.893119	0.868909	1.08067	0.529952	6	1
>sp	Q8N163	CCAR2_HUMAN Cell cycle and apoptosis regulator protein 2 OS=Homo sapiens OX=9606 GN=CCAR2 PE=1 SV=2	0.837357	1.14053	1.13861	1.06147	0.94752	0.874512	1.0808	0.545101	58	13
>sp	O95782	AP2A1_HUMAN AP-2 complex subunit alpha-1 OS=Homo sapiens OX=9606 GN=AP2A1 PE=1 SV=3	1.05786	1.15991	0.898964	0.852673	1.03764	0.992953	1.08097	0.458931	81	10
>sp	Q8WYQ5	DGCR8_HUMAN Microprocessor complex subunit DGCR8 OS=Homo sapiens OX=9606 GN=DGCR8 PE=1 SV=1	0.900916	0.724656	1.49126	1.10278	0.786694	0.993699	1.08104	0.778176	6	1
>sp	Q9BXJ8	T120A_HUMAN Transmembrane protein 120A OS=Homo sapiens OX=9606 GN=TMEM120A PE=1 SV=1	1.18392	1.24749	0.68577	0.850964	1.04791	0.983951	1.0813	0.710074	10	1
>sp	Q9H900	ZWILC_HUMAN Protein zwilch homolog OS=Homo sapiens OX=9606 GN=ZWILCH PE=1 SV=2	1.09992	0.913313	1.10537	1.00003	0.912136	0.969233	1.08232	0.339997	13	2
>sp	Q96AJ9	VTI1A_HUMAN Vesicle transport through interaction with t-SNAREs homolog 1A OS=Homo sapiens OX=9606 GN=VTI1A PE=1 SV=2	1.09189	0.84834	1.17996	1.42372	0.709276	0.746816	1.08347	0.773828	8	2
>sp	Q9NXF1	TEX10_HUMAN Testis-expressed protein 10 OS=Homo sapiens OX=9606 GN=TEX10 PE=1 SV=2	0.8886	0.85905	1.37266	0.92817	0.733533	1.21799	1.08356	0.732083	22	4
>sp	Q9BW19	KIFC1_HUMAN Kinesin-like protein KIFC1 OS=Homo sapiens OX=9606 GN=KIFC1 PE=1 SV=2	0.964718	0.954064	1.20172	1.15233	0.777595	0.949573	1.08369	0.586637	27	3
>sp	Q9Y230	RUVB2_HUMAN RuvB-like 2 OS=Homo sapiens OX=9606 GN=RUVBL2 PE=1 SV=3	0.893128	0.987911	1.24052	1.07788	0.854711	0.945843	1.08447	0.55012	50	8
>sp	P49961	ENTP1_HUMAN Ectonucleoside triphosphate diphosphohydrolase 1 OS=Homo sapiens OX=9606 GN=ENTPD1 PE=1 SV=1	1.05377	0.208319	1.85996	1.59475	0.133553	1.14966	1.08481	0.905571	16	1
>sp	P49748	ACADV_HUMAN Very long-chain specific acyl-CoA dehydrogenase, mitochondrial OS=Homo sapiens OX=9606 GN=ACADVL PE=1 SV=1	1.01342	0.827739	1.2811	1.17571	0.89907	0.802958	1.08497	0.662025	88	1
>sp	Q9H0V9	LMA2L_HUMAN VIP36-like protein OS=Homo sapiens OX=9606 GN=LMAN2L PE=1 SV=1	1.17887	0.952941	0.990497	1.05378	0.872188	0.951722	1.085	0.407687	11	4
>sp	Q15165	PON2_HUMAN Serum paraoxonase/arylesterase 2 OS=Homo sapiens OX=9606 GN=PON2 PE=1 SV=4	1.16894	1.10964	0.843955	0.933764	0.872784	1.07091	1.08517	0.528132	45	5
>sp	Q13042	CDC16_HUMAN Cell division cycle protein 16 homolog OS=Homo sapiens OX=9606 GN=CDC16 PE=1 SV=2	1.21906	1.07563	0.828452	0.653194	1.25532	0.968348	1.0856	0.716187	23	1
>sp	Q6P3W7	SCYL2_HUMAN SCY1-like protein 2 OS=Homo sapiens OX=9606 GN=SCYL2 PE=1 SV=1	1.09571	0.71294	1.31492	1.06487	0.669646	1.14192	1.08592	0.737576	23	5
>sp	Q9Y2Z4	SYYM_HUMAN Tyrosine--tRNA ligase, mitochondrial OS=Homo sapiens OX=9606 GN=YARS2 PE=1 SV=2	0.788158	1.36075	0.975314	1.08171	1.42086	0.373212	1.08639	0.828551	24	1
>sp	Q6YN16	HSDL2_HUMAN Hydroxysteroid dehydrogenase-like protein 2 OS=Homo sapiens OX=9606 GN=HSDL2 PE=1 SV=1	1.01979	1.02339	1.08182	1.04631	0.836163	0.992523	1.08696	0.316259	43	7
>sp	Q86W42	THOC6_HUMAN THO complex subunit 6 homolog OS=Homo sapiens OX=9606 GN=THOC6 PE=1 SV=1	0.810721	0.849589	1.46506	1.14585	0.700357	1.02843	1.08722	0.758238	19	4
>sp	Q9H0A8	COMD4_HUMAN COMM domain-containing protein 4 OS=Homo sapiens OX=9606 GN=COMMD4 PE=1 SV=1	1.05295	0.868905	1.20411	1.00711	0.882154	0.984781	1.08765	0.487371	7	1
>sp	O00139	KIF2A_HUMAN Kinesin-like protein KIF2A OS=Homo sapiens OX=9606 GN=KIF2A PE=1 SV=3	0.872082	1.26519	0.988782	0.952246	1.0165	0.905202	1.08772	0.550601	24	7
>sp	Q9NWS8	RMND1_HUMAN Required for meiotic nuclear division protein 1 homolog OS=Homo sapiens OX=9606 GN=RMND1 PE=1 SV=2	1.25075	1.1478	0.727849	0.695058	1.10794	1.07062	1.08797	0.705883	12	1
>sp	Q9P2I0	CPSF2_HUMAN Cleavage and polyadenylation specificity factor subunit 2 OS=Homo sapiens OX=9606 GN=CPSF2 PE=1 SV=2	1.19367	0.866328	1.06642	0.667969	0.909136	1.29648	1.08798	0.71032	30	7
>sp	Q8N5Y8	PAR16_HUMAN Protein mono-ADP-ribosyltransferase PARP16 OS=Homo sapiens OX=9606 GN=PARP16 PE=1 SV=2	1.08372	1.05143	0.991409	1.02757	0.825453	1.02041	1.08809	0.333163	6	2
>sp	O60678	ANM3_HUMAN Protein arginine N-methyltransferase 3 OS=Homo sapiens OX=9606 GN=PRMT3 PE=1 SV=4	0.866426	1.10148	1.15919	1.32235	1.07628	0.474277	1.08848	0.775887	19	1
>sp	P68371	TBB4B_HUMAN Tubulin beta-4B chain OS=Homo sapiens OX=9606 GN=TUBB4B PE=1 SV=1	1.23906	0.81586	1.07253	0.818896	0.70633	1.34733	1.08874	0.736977	339	1
>sp	B0I1T2	MYO1G_HUMAN Unconventional myosin-Ig OS=Homo sapiens OX=9606 GN=MYO1G PE=1 SV=2	1.07639	0.850014	1.20188	1.11065	0.961913	0.799146	1.08935	0.5661	32	1
>sp	Q9Y490	TLN1_HUMAN Talin-1 OS=Homo sapiens OX=9606 GN=TLN1 PE=1 SV=3	0.860966	1.19679	1.07071	0.912595	1.04057	0.918365	1.08947	0.485817	347	27
>sp	P11177	ODPB_HUMAN Pyruvate dehydrogenase E1 component subunit beta, mitochondrial OS=Homo sapiens OX=9606 GN=PDHB PE=1 SV=3	0.843159	1.39211	0.894079	0.872576	1.50147	0.496609	1.09011	0.815694	40	3
>sp	Q32P44	EMAL3_HUMAN Echinoderm microtubule-associated protein-like 3 OS=Homo sapiens OX=9606 GN=EML3 PE=1 SV=1	0.885965	1.08737	1.15602	1.34601	0.750825	0.773817	1.09012	0.7131	58	4
>sp	Q9Y5Z9	UBIA1_HUMAN UbiA prenyltransferase domain-containing protein 1 OS=Homo sapiens OX=9606 GN=UBIAD1 PE=1 SV=1	0.870868	0.790229	1.46919	1.16154	0.777993	0.930182	1.0908	0.742792	5	1
>sp	Q9NQC3	RTN4_HUMAN Reticulon-4 OS=Homo sapiens OX=9606 GN=RTN4 PE=1 SV=2	1.14225	1.04129	0.947021	1.08278	0.823802	0.962861	1.091	0.409154	88	10
>sp	P21283	VATC1_HUMAN V-type proton ATPase subunit C 1 OS=Homo sapiens OX=9606 GN=ATP6V1C1 PE=1 SV=4	1.16007	1.06036	0.910136	1.02255	0.967767	0.879125	1.091	0.371116	57	6
>sp	Q92558	WASF1_HUMAN Wiskott-Aldrich syndrome protein family member 1 OS=Homo sapiens OX=9606 GN=WASF1 PE=1 SV=1	0.52726	0.522326	2.08138	1.86476	0.396437	0.607838	1.09129	0.905811	21	1
>sp	Q12981	SEC20_HUMAN Vesicle transport protein SEC20 OS=Homo sapiens OX=9606 GN=BNIP1 PE=1 SV=3	0.906237	1.04938	1.17582	1.33237	0.722224	0.813967	1.09164	0.701717	9	3
>sp	Q92552	RT27_HUMAN 28S ribosomal protein S27, mitochondrial OS=Homo sapiens OX=9606 GN=MRPS27 PE=1 SV=3	0.856585	1.44798	0.826942	0.852389	1.54284	0.473266	1.09169	0.827431	24	1
>sp	Q12959	DLG1_HUMAN Disks large homolog 1 OS=Homo sapiens OX=9606 GN=DLG1 PE=1 SV=2	0.89082	1.26268	0.978063	1.11148	0.98093	0.776036	1.09173	0.587788	31	7
>sp	O43913	ORC5_HUMAN Origin recognition complex subunit 5 OS=Homo sapiens OX=9606 GN=ORC5 PE=1 SV=1	1.00362	1.04555	1.08273	1.19364	0.806827	0.867639	1.09198	0.542221	14	1
>sp	P62910	RL32_HUMAN 60S ribosomal protein L32 OS=Homo sapiens OX=9606 GN=RPL32 PE=1 SV=2	1.48825	0.775751	0.868057	0.660716	1.12047	1.08675	1.09209	0.761566	26	1
>sp	P48509	CD151_HUMAN CD151 antigen OS=Homo sapiens OX=9606 GN=CD151 PE=1 SV=3	1.2431	1.15313	0.735969	0.935941	1.04636	0.885501	1.0922	0.635909	4	3
>sp	O14776	TCRG1_HUMAN Transcription elongation regulator 1 OS=Homo sapiens OX=9606 GN=TCERG1 PE=1 SV=2	0.845166	0.969009	1.31856	0.86323	0.82651	1.17752	1.09259	0.65058	44	3
>sp	Q13085	ACACA_HUMAN Acetyl-CoA carboxylase 1 OS=Homo sapiens OX=9606 GN=ACACA PE=1 SV=2	0.85928	1.20055	1.07291	1.06426	0.983197	0.819805	1.09259	0.514674	123	10
>sp	P09543	CN37_HUMAN 2',3'-cyclic-nucleotide 3'-phosphodiesterase OS=Homo sapiens OX=9606 GN=CNP PE=1 SV=2	1.03516	1.10206	0.995867	1.04628	0.851485	0.969145	1.09285	0.260317	102	7
>sp	Q96HY6	DDRGK_HUMAN DDRGK domain-containing protein 1 OS=Homo sapiens OX=9606 GN=DDRGK1 PE=1 SV=2	1.13047	1.09171	0.911155	0.848771	0.941176	1.07673	1.09302	0.400642	12	6
>sp	Q9H553	ALG2_HUMAN Alpha-1,3/1,6-mannosyltransferase ALG2 OS=Homo sapiens OX=9606 GN=ALG2 PE=1 SV=1	1.14938	0.96847	1.01628	1.12158	0.922411	0.821883	1.0936	0.444957	19	2
>sp	Q15427	SF3B4_HUMAN Splicing factor 3B subunit 4 OS=Homo sapiens OX=9606 GN=SF3B4 PE=1 SV=1	0.813767	0.803651	1.5168	0.971124	0.799692	1.09497	1.09367	0.749297	11	3
>sp	O76024	WFS1_HUMAN Wolframin OS=Homo sapiens OX=9606 GN=WFS1 PE=1 SV=2	1.03595	1.08049	1.01816	1.3615	0.714241	0.789661	1.09394	0.684463	14	4
>sp	P67812	SC11A_HUMAN Signal peptidase complex catalytic subunit SEC11A OS=Homo sapiens OX=9606 GN=SEC11A PE=1 SV=1	1.18997	0.855358	1.08959	1.33265	0.781148	0.75128	1.09418	0.701618	14	2
>sp	Q8NC56	LEMD2_HUMAN LEM domain-containing protein 2 OS=Homo sapiens OX=9606 GN=LEMD2 PE=1 SV=1	1.10923	0.987067	1.03937	1.11007	0.858384	0.895883	1.09473	0.375658	16	2
>sp	P26641	EF1G_HUMAN Elongation factor 1-gamma OS=Homo sapiens OX=9606 GN=EEF1G PE=1 SV=3	1.42477	0.969496	0.741492	0.962402	1.05205	0.849798	1.09479	0.702003	47	7
>sp	Q00537	CDK17_HUMAN Cyclin-dependent kinase 17 OS=Homo sapiens OX=9606 GN=CDK17 PE=1 SV=2	1.05049	1.15402	0.931251	1.29493	0.719938	0.849365	1.0948	0.664877	25	1
>sp	P50613	CDK7_HUMAN Cyclin-dependent kinase 7 OS=Homo sapiens OX=9606 GN=CDK7 PE=1 SV=1	0.767472	1.05442	1.31407	1.27893	0.710013	0.875099	1.09494	0.715161	7	2
>sp	P08574	CY1_HUMAN Cytochrome c1, heme protein, mitochondrial OS=Homo sapiens OX=9606 GN=CYC1 PE=1 SV=3	0.971412	1.7066	0.458055	0.501794	1.78089	0.58124	1.09503	0.877121	28	2
>sp	Q96GA3	LTV1_HUMAN Protein LTV1 homolog OS=Homo sapiens OX=9606 GN=LTV1 PE=1 SV=1	1.01486	0.898877	1.22337	0.80677	1.25826	0.797859	1.09579	0.641703	16	1
>sp	Q2TAY7	SMU1_HUMAN WD40 repeat-containing protein SMU1 OS=Homo sapiens OX=9606 GN=SMU1 PE=1 SV=2	0.980141	0.91397	1.24308	0.927901	0.793829	1.14108	1.09584	0.556079	27	7
>sp	Q9UJW0	DCTN4_HUMAN Dynactin subunit 4 OS=Homo sapiens OX=9606 GN=DCTN4 PE=1 SV=1	0.993056	1.10404	1.04047	0.987149	0.877416	0.99787	1.09612	0.143713	21	6
>sp	Q9NTJ5	SAC1_HUMAN Phosphatidylinositide phosphatase SAC1 OS=Homo sapiens OX=9606 GN=SACM1L PE=1 SV=2	1.13695	1.03736	0.963501	1.17787	0.842897	0.841419	1.0963	0.512275	47	6
>sp	Q12797	ASPH_HUMAN Aspartyl/asparaginyl beta-hydroxylase OS=Homo sapiens OX=9606 GN=ASPH PE=1 SV=3	1.09397	1.03911	1.00578	1.0287	0.877608	0.954829	1.09707	0.158106	44	11
>sp	P61289	PSME3_HUMAN Proteasome activator complex subunit 3 OS=Homo sapiens OX=9606 GN=PSME3 PE=1 SV=1	0.856461	0.971907	1.31054	0.964446	0.878933	1.01771	1.0971	0.572679	26	2
>sp	Q15019	SEPT2_HUMAN Septin-2 OS=Homo sapiens OX=9606 GN=SEPT2 PE=1 SV=1	1.15496	0.972681	1.01187	0.981631	0.914707	0.964159	1.09754	0.229481	55	8
>sp	P48449	ERG7_HUMAN Lanosterol synthase OS=Homo sapiens OX=9606 GN=LSS PE=1 SV=1	1.14518	1.05568	0.938689	1.10014	0.833804	0.926505	1.09757	0.401009	51	17
>sp	Q9BZK7	TBL1R_HUMAN F-box-like/WD repeat-containing protein TBL1XR1 OS=Homo sapiens OX=9606 GN=TBL1XR1 PE=1 SV=1	0.812613	1.04251	1.2848	1.0993	0.855702	0.90508	1.09784	0.589196	24	2
>sp	Q9H1I8	ASCC2_HUMAN Activating signal cointegrator 1 complex subunit 2 OS=Homo sapiens OX=9606 GN=ASCC2 PE=1 SV=3	0.980428	1.03197	1.12756	0.841006	0.962931	1.0561	1.09787	0.293122	18	5
>sp	P55060	XPO2_HUMAN Exportin-2 OS=Homo sapiens OX=9606 GN=CSE1L PE=1 SV=3	0.737356	1.23214	1.17097	0.714535	1.22933	0.915671	1.09824	0.687126	70	8
>sp	P51513	NOVA1_HUMAN RNA-binding protein Nova-1 OS=Homo sapiens OX=9606 GN=NOVA1 PE=1 SV=1	0.885234	1.29585	0.959572	1.13921	0.697491	1.02264	1.09839	0.635089	6	1
>sp	Q8TAG9	EXOC6_HUMAN Exocyst complex component 6 OS=Homo sapiens OX=9606 GN=EXOC6 PE=1 SV=3	1.01997	0.984035	1.13685	1.1122	0.850281	0.896665	1.09853	0.382945	18	1
>sp	Q8TEQ8	PIGO_HUMAN GPI ethanolamine phosphate transferase 3 OS=Homo sapiens OX=9606 GN=PIGO PE=1 SV=3	1.30519	0.909102	0.927186	1.07838	0.816857	0.963293	1.09898	0.570361	7	1
>sp	Q8IX12	CCAR1_HUMAN Cell division cycle and apoptosis regulator protein 1 OS=Homo sapiens OX=9606 GN=CCAR1 PE=1 SV=2	0.678426	0.692084	1.77136	0.698641	0.654646	1.50485	1.09927	0.846317	38	5
>sp	O14579	COPE_HUMAN Coatomer subunit epsilon OS=Homo sapiens OX=9606 GN=COPE PE=1 SV=3	0.932653	1.27258	0.936655	0.738629	1.08238	1.0371	1.09929	0.576922	39	2
>sp	Q969V3	NCLN_HUMAN Nicalin OS=Homo sapiens OX=9606 GN=NCLN PE=1 SV=2	1.21131	0.993273	0.937382	0.995734	0.909686	0.952614	1.09935	0.376319	29	6
>sp	O95757	HS74L_HUMAN Heat shock 70 kDa protein 4L OS=Homo sapiens OX=9606 GN=HSPA4L PE=1 SV=3	0.831799	1.05069	1.25952	1.10918	0.796312	0.952497	1.09938	0.572413	62	3
>sp	Q9Y5T5	UBP16_HUMAN Ubiquitin carboxyl-terminal hydrolase 16 OS=Homo sapiens OX=9606 GN=USP16 PE=1 SV=1	0.954516	0.980839	1.20692	0.884895	0.927568	1.04526	1.09957	0.378836	16	1
>sp	P78310	CXAR_HUMAN Coxsackievirus and adenovirus receptor OS=Homo sapiens OX=9606 GN=CXADR PE=1 SV=1	1.08887	1.18397	0.86952	0.762623	1.07149	1.02352	1.09964	0.517032	34	8
>sp	P49750	YLPM1_HUMAN YLP motif-containing protein 1 OS=Homo sapiens OX=9606 GN=YLPM1 PE=1 SV=4	1.00512	0.752426	1.38489	0.809628	0.852093	1.19585	1.09969	0.692371	46	1
>sp	Q96AG4	LRC59_HUMAN Leucine-rich repeat-containing protein 59 OS=Homo sapiens OX=9606 GN=LRRC59 PE=1 SV=1	1.15153	1.09392	0.897214	0.953409	0.894634	1.00929	1.09986	0.346589	41	9
>sp	Q9Y2L5	TPPC8_HUMAN Trafficking protein particle complex subunit 8 OS=Homo sapiens OX=9606 GN=TRAPPC8 PE=1 SV=2	0.999467	1.15948	0.983906	0.996926	0.954249	0.905972	1.1	0.22695	42	2
>sp	P26232	CTNA2_HUMAN Catenin alpha-2 OS=Homo sapiens OX=9606 GN=CTNNA2 PE=1 SV=5	1.11496	0.978993	1.04892	1.21524	0.9421	0.699797	1.10001	0.592434	65	1
>sp	P63096	GNAI1_HUMAN Guanine nucleotide-binding protein G(i) subunit alpha-1 OS=Homo sapiens OX=9606 GN=GNAI1 PE=1 SV=2	1.19438	1.0375	0.911087	0.941403	0.833155	1.08247	1.10008	0.432739	56	4
>sp	P35658	NU214_HUMAN Nuclear pore complex protein Nup214 OS=Homo sapiens OX=9606 GN=NUP214 PE=1 SV=2	0.946449	0.941992	1.25465	1.16866	0.877056	0.811191	1.10017	0.561752	62	3
>sp	Q9UBV2	SE1L1_HUMAN Protein sel-1 homolog 1 OS=Homo sapiens OX=9606 GN=SEL1L PE=1 SV=3	1.10081	0.971503	1.07134	1.31333	0.719192	0.823828	1.10059	0.656126	53	7
>sp	P31323	KAP3_HUMAN cAMP-dependent protein kinase type II-beta regulatory subunit OS=Homo sapiens OX=9606 GN=PRKAR2B PE=1 SV=3	1.08066	1.08104	0.982226	0.948303	0.897196	1.01058	1.10078	0.107648	23	1
>sp	Q92945	FUBP2_HUMAN Far upstream element-binding protein 2 OS=Homo sapiens OX=9606 GN=KHSRP PE=1 SV=4	0.95051	0.63439	1.55925	1.25591	0.746272	0.853673	1.10095	0.777564	61	7
>sp	P61313	RL15_HUMAN 60S ribosomal protein L15 OS=Homo sapiens OX=9606 GN=RPL15 PE=1 SV=2	1.07874	1.00867	1.05687	0.983661	0.841445	1.03062	1.10104	0.226979	32	3
>sp	Q9UHN6	CEIP2_HUMAN Cell surface hyaluronidase OS=Homo sapiens OX=9606 GN=CEMIP2 PE=1 SV=1	1.15316	0.939511	1.05265	1.16202	0.792123	0.900532	1.10181	0.495326	47	6
>sp	P08240	SRPRA_HUMAN Signal recognition particle receptor subunit alpha OS=Homo sapiens OX=9606 GN=SRPRA PE=1 SV=2	1.08661	1.10742	0.952253	1.10272	0.808314	0.942689	1.10252	0.389277	49	8
>sp	P62249	RS16_HUMAN 40S ribosomal protein S16 OS=Homo sapiens OX=9606 GN=RPS16 PE=1 SV=2	1.15002	0.823981	1.17363	1.01473	0.840532	0.997107	1.10352	0.492274	27	4
>sp	O75911	DHRS3_HUMAN Short-chain dehydrogenase/reductase 3 OS=Homo sapiens OX=9606 GN=DHRS3 PE=1 SV=2	1.17054	1.10795	0.869983	1.09087	0.795718	0.964932	1.10414	0.473842	13	1
>sp	Q9UH65	SWP70_HUMAN Switch-associated protein 70 OS=Homo sapiens OX=9606 GN=SWAP70 PE=1 SV=1	0.876443	1.35545	0.916603	0.955447	1.08656	0.809497	1.10415	0.607125	40	3
>sp	Q05193	DYN1_HUMAN Dynamin-1 OS=Homo sapiens OX=9606 GN=DNM1 PE=1 SV=2	0.94756	1.00756	1.19372	0.932827	0.878578	1.03975	1.10441	0.332451	108	1
>sp	Q14562	DHX8_HUMAN ATP-dependent RNA helicase DHX8 OS=Homo sapiens OX=9606 GN=DHX8 PE=1 SV=1	1.04949	0.596605	1.50341	1.3194	0.499888	1.0312	1.1049	0.793004	28	1
>sp	O43852	CALU_HUMAN Calumenin OS=Homo sapiens OX=9606 GN=CALU PE=1 SV=2	1.29449	0.948865	0.907082	1.06202	0.915246	0.872299	1.10558	0.515817	42	5
>sp	Q9BT22	ALG1_HUMAN Chitobiosyldiphosphodolichol beta-mannosyltransferase OS=Homo sapiens OX=9606 GN=ALG1 PE=1 SV=2	1.23565	0.85828	1.05674	1.24463	0.748154	0.856546	1.10576	0.620454	10	3
>sp	Q7Z5K2	WAPL_HUMAN Wings apart-like protein homolog OS=Homo sapiens OX=9606 GN=WAPL PE=1 SV=1	0.898272	0.923727	1.32886	1.08049	0.659467	1.10918	1.1059	0.643867	33	1
>sp	Q9NZ01	TECR_HUMAN Very-long-chain enoyl-CoA reductase OS=Homo sapiens OX=9606 GN=TECR PE=1 SV=1	1.18453	1.09221	0.874217	0.997141	0.854671	0.997229	1.10597	0.402834	21	4
>sp	Q92769	HDAC2_HUMAN Histone deacetylase 2 OS=Homo sapiens OX=9606 GN=HDAC2 PE=1 SV=2	1.21837	1.09215	0.840982	0.745323	1.06859	1.03458	1.10638	0.540554	30	1
>sp	Q6GYQ0	RGPA1_HUMAN Ral GTPase-activating protein subunit alpha-1 OS=Homo sapiens OX=9606 GN=RALGAPA1 PE=1 SV=1	1.01217	1.06266	1.07689	1.07834	0.953984	0.815961	1.10653	0.312293	27	1
>sp	Q9Y4I1	MYO5A_HUMAN Unconventional myosin-Va OS=Homo sapiens OX=9606 GN=MYO5A PE=1 SV=2	1.06136	0.999223	1.09139	1.21879	0.819888	0.809349	1.10672	0.53279	50	5
>sp	P49757	NUMB_HUMAN Protein numb homolog OS=Homo sapiens OX=9606 GN=NUMB PE=1 SV=2	1.05167	1.17596	0.924773	1.18128	0.82367	0.842649	1.10704	0.506694	29	1
>sp	Q8NBX0	SCPDL_HUMAN Saccharopine dehydrogenase-like oxidoreductase OS=Homo sapiens OX=9606 GN=SCCPDH PE=1 SV=1	1.16181	1.08532	0.905313	0.856483	1.00478	0.986295	1.10707	0.330064	67	4
>sp	O60749	SNX2_HUMAN Sorting nexin-2 OS=Homo sapiens OX=9606 GN=SNX2 PE=1 SV=2	1.1158	1.06504	0.972009	1.06006	0.954777	0.832327	1.10736	0.27334	33	5
>sp	Q2M2I3	FA83E_HUMAN Protein FAM83E OS=Homo sapiens OX=9606 GN=FAM83E PE=1 SV=2	1.00243	1.01714	1.13333	1.21644	0.812392	0.818264	1.10741	0.531452	3	1
>sp	O75844	FACE1_HUMAN CAAX prenyl protease 1 homolog OS=Homo sapiens OX=9606 GN=ZMPSTE24 PE=1 SV=2	1.291	0.978169	0.884442	1.0697	0.872072	0.904619	1.10793	0.510983	24	3
>sp	Q92643	GPI8_HUMAN GPI-anchor transamidase OS=Homo sapiens OX=9606 GN=PIGK PE=1 SV=2	1.04868	1.05918	1.04645	1.12779	0.923117	0.79479	1.10845	0.348912	16	1
>sp	O14556	G3PT_HUMAN Glyceraldehyde-3-phosphate dehydrogenase, testis-specific OS=Homo sapiens OX=9606 GN=GAPDHS PE=1 SV=2	1.16277	1.05288	0.938696	0.657551	1.19469	0.993406	1.10848	0.591619	10	1
>sp	Q13523	PRP4B_HUMAN Serine/threonine-protein kinase PRP4 homolog OS=Homo sapiens OX=9606 GN=PRPF4B PE=1 SV=3	0.886436	0.921034	1.34731	0.939173	0.807467	1.09858	1.1088	0.585505	34	6
[truncated: 883 more rows]
