# Supplementary material for: Zinc transport via ZNT5-6 and ZNT7 is critical for cell surface glycosylphosphatidylinositol-anchored protein expression
Source: J Biol Chem. 2022 May 4;298(6):102011. doi: 10.1016/j.jbc.2022.102011 (PMC9168625; doi:10.1016/j.jbc.2022.102011)
Supplement: Supplemental Table S5 [file mmc11.xlsx]

## Sheet: Table S5_ProteinLevel
sp/tr	Entry	Full name	DKO1_HAP	DKO2_HAP	DKO3_HAP	WT1_HAP	WT2_HAP	WT3_HAP	DKO/WT	pval	Number of peptides used for quantification of each protein	Number of peptides contained in spectral library
>sp	Q10589	BST2_HUMAN Bone marrow stromal antigen 2 OS=Homo sapiens OX=9606 GN=BST2 PE=1 SV=1	0.0473812	0.0745811	0.0688528	1.91883	1.60929	2.28107	0.0328471	0.0104685	2	10
>sp	P05186	PPBT_HUMAN Alkaline phosphatase, tissue-nonspecific isozyme OS=Homo sapiens OX=9606 GN=ALPL PE=1 SV=4	0.461084	0.400017	0.244663	1.26487	2.16056	1.4688	0.225932	0.0105545	10	45
>sp	O75487	GPC4_HUMAN Glypican-4 OS=Homo sapiens OX=9606 GN=GPC4 PE=1 SV=4	0.40295	0.414816	0.174332	0.944921	2.25693	1.80605	0.198106	0.0270688	4	13
>sp	P08174	DAF_HUMAN Complement decay-accelerating factor OS=Homo sapiens OX=9606 GN=CD55 PE=1 SV=4	0.424866	0.355177	0.32222	0.495341	2.8242	1.57819	0.225056	0.200589	2	16

## Sheet: Table S5_TransitionLevel
sp/tr	Entry	Full name	Peptide	Precursor MZ	Precursor Charge	Fragment MZ	Fragment Charge	Ion Type	Residue	DKO1_HAP	DKO2_HAP	DKO3_HAP	WT1_HAP	WT2_HAP	WT3_HAP
>sp	Q10589	BST2_HUMAN Bone marrow stromal antigen 2 OS=Homo sapiens OX=9606 GN=BST2 PE=1 SV=1	ENQVLSVR	472.762	2	361.219	1	y	3	1816.42	1790.44	2267.34	94484.3	111301	146954
>sp	Q10589	BST2_HUMAN Bone marrow stromal antigen 2 OS=Homo sapiens OX=9606 GN=BST2 PE=1 SV=1	ENQVLSVR	472.762	2	372.151	1	b	3		1594.88	2187.53	13656.2	16014.7	21025.3
>sp	Q10589	BST2_HUMAN Bone marrow stromal antigen 2 OS=Homo sapiens OX=9606 GN=BST2 PE=1 SV=1	ENQVLSVR	472.762	2	474.303	1	y	4	3107.82	5932.24	4175.13	132643	152345	219321
>sp	Q10589	BST2_HUMAN Bone marrow stromal antigen 2 OS=Homo sapiens OX=9606 GN=BST2 PE=1 SV=1	ENQVLSVR	472.762	2	573.372	1	y	5	5626.39	2233.51	1068.8	58595.5	64631.1	97070.6
>sp	Q10589	BST2_HUMAN Bone marrow stromal antigen 2 OS=Homo sapiens OX=9606 GN=BST2 PE=1 SV=1	ENQVLSVR	472.762	2	701.43	1	y	6				34116.9	38017.1	52756
>sp	Q10589	BST2_HUMAN Bone marrow stromal antigen 2 OS=Homo sapiens OX=9606 GN=BST2 PE=1 SV=1	LQDASAEVER	559.278	2	357.177	1	b	3				46086.4	23536.3	35618.3
>sp	Q10589	BST2_HUMAN Bone marrow stromal antigen 2 OS=Homo sapiens OX=9606 GN=BST2 PE=1 SV=1	LQDASAEVER	559.278	2	403.23	1	y	3			2028.76	26111.4	17044.3	24912.7
>sp	Q10589	BST2_HUMAN Bone marrow stromal antigen 2 OS=Homo sapiens OX=9606 GN=BST2 PE=1 SV=1	LQDASAEVER	559.278	2	603.31	1	y	5				40115.3	27951.1	36936.9
>sp	Q10589	BST2_HUMAN Bone marrow stromal antigen 2 OS=Homo sapiens OX=9606 GN=BST2 PE=1 SV=1	LQDASAEVER	559.278	2	690.342	1	y	6	5364.2	8491.58	9298.22	85646.8	57006.4	85768.3
>sp	Q10589	BST2_HUMAN Bone marrow stromal antigen 2 OS=Homo sapiens OX=9606 GN=BST2 PE=1 SV=1	LQDASAEVER	559.278	2	761.379	1	y	7		2494.24	1902.97	77724.5	51673.4	77252.7
>sp	Q10589	BST2_HUMAN Bone marrow stromal antigen 2 OS=Homo sapiens OX=9606 GN=BST2 PE=1 SV=1	LQDASAEVER	559.278	2	761.379	1	y	7	2133.59	2494.54	1896.77	81127	51654	77149.4
>sp	Q10589	BST2_HUMAN Bone marrow stromal antigen 2 OS=Homo sapiens OX=9606 GN=BST2 PE=1 SV=1	LQDASAEVER	559.278	2	876.406	1	y	8	9755.24	15074.1	12188.3	350573	225360	315167
>sp	P05186	PPBT_HUMAN Alkaline phosphatase, tissue-nonspecific isozyme OS=Homo sapiens OX=9606 GN=ALPL PE=1 SV=4	AIGQAGSLTSSEDTLTVVTADHSHVFTFGGYTPR	881.434	4	1045.51	1	y	9	1489.75	7154.29	6014.9	19950.5	32159.9	20526.4
>sp	P05186	PPBT_HUMAN Alkaline phosphatase, tissue-nonspecific isozyme OS=Homo sapiens OX=9606 GN=ALPL PE=1 SV=4	AIGQAGSLTSSEDTLTVVTADHSHVFTFGGYTPR	881.434	4	1144.58	1	y	10	1012.98	17253.4	7418.42	16863.9	20952.4
>sp	P05186	PPBT_HUMAN Alkaline phosphatase, tissue-nonspecific isozyme OS=Homo sapiens OX=9606 GN=ALPL PE=1 SV=4	AIGQAGSLTSSEDTLTVVTADHSHVFTFGGYTPR	881.434	4	650.326	1	y	6		2600.73		15299.2	15992.8	13926
>sp	P05186	PPBT_HUMAN Alkaline phosphatase, tissue-nonspecific isozyme OS=Homo sapiens OX=9606 GN=ALPL PE=1 SV=4	ANEGTVGVSAATER	681.336	2	1047.54	1	y	11	9530.81	8474.47	4689.75	24514.2	33877.5	20287.4
>sp	P05186	PPBT_HUMAN Alkaline phosphatase, tissue-nonspecific isozyme OS=Homo sapiens OX=9606 GN=ALPL PE=1 SV=4	ANEGTVGVSAATER	681.336	2	634.315	1	y	6	31255.6			76158.2	86192.2	55699
>sp	P05186	PPBT_HUMAN Alkaline phosphatase, tissue-nonspecific isozyme OS=Homo sapiens OX=9606 GN=ALPL PE=1 SV=4	ANEGTVGVSAATER	681.336	2	733.384	1	y	7	5217.52	5362.93	3062.94	15556.5	23558.2	14157.3
>sp	P05186	PPBT_HUMAN Alkaline phosphatase, tissue-nonspecific isozyme OS=Homo sapiens OX=9606 GN=ALPL PE=1 SV=4	ANEGTVGVSAATER	681.336	2	790.405	1	y	8	26621.8	26287.1	16281.3	115577	150519	86961.4
>sp	P05186	PPBT_HUMAN Alkaline phosphatase, tissue-nonspecific isozyme OS=Homo sapiens OX=9606 GN=ALPL PE=1 SV=4	ANEGTVGVSAATER	681.336	2	889.474	1	y	9	12353.3	9904.95	5619.79	37603.4	52861.4	28908.6
>sp	P05186	PPBT_HUMAN Alkaline phosphatase, tissue-nonspecific isozyme OS=Homo sapiens OX=9606 GN=ALPL PE=1 SV=4	ANEGTVGVSAATER	681.336	2	990.521	1	y	10	3277.62	3598.85	1804.42	11409.9	16047.5	10209.3
>sp	P05186	PPBT_HUMAN Alkaline phosphatase, tissue-nonspecific isozyme OS=Homo sapiens OX=9606 GN=ALPL PE=1 SV=4	FPFVALSK	454.766	2	381.231	2	y	7	24807.7	22564.2	11785.7	83797.6	126386	69669.7
>sp	P05186	PPBT_HUMAN Alkaline phosphatase, tissue-nonspecific isozyme OS=Homo sapiens OX=9606 GN=ALPL PE=1 SV=4	FPFVALSK	454.766	2	418.266	1	y	4	7429.65	7788.35	4239.94	23626.9	38180.4	22415.1
>sp	P05186	PPBT_HUMAN Alkaline phosphatase, tissue-nonspecific isozyme OS=Homo sapiens OX=9606 GN=ALPL PE=1 SV=4	FPFVALSK	454.766	2	517.334	1	y	5	13973.1	12957.1	8209.51	36029.8	55421.7	30285.6
>sp	P05186	PPBT_HUMAN Alkaline phosphatase, tissue-nonspecific isozyme OS=Homo sapiens OX=9606 GN=ALPL PE=1 SV=4	FPFVALSK	454.766	2	664.403	1	y	6	21562	20283.6	10191.6	77657.4	112786	62897
>sp	P05186	PPBT_HUMAN Alkaline phosphatase, tissue-nonspecific isozyme OS=Homo sapiens OX=9606 GN=ALPL PE=1 SV=4	FPFVALSK	454.766	2	761.456	1	y	7	8865.16	8181.39	4867.17	36686.8	55179.9	30872.4
>sp	P05186	PPBT_HUMAN Alkaline phosphatase, tissue-nonspecific isozyme OS=Homo sapiens OX=9606 GN=ALPL PE=1 SV=4	GFFLLVEGGR	547.803	2	352.166	1	b	3	13079	12799.6	10077	38011.2	63638.1	45828.6
>sp	P05186	PPBT_HUMAN Alkaline phosphatase, tissue-nonspecific isozyme OS=Homo sapiens OX=9606 GN=ALPL PE=1 SV=4	GFFLLVEGGR	547.803	2	418.204	1	y	4	14513.8	9712.01	7622.58	32354.6	52701.4	39341
>sp	P05186	PPBT_HUMAN Alkaline phosphatase, tissue-nonspecific isozyme OS=Homo sapiens OX=9606 GN=ALPL PE=1 SV=4	GFFLLVEGGR	547.803	2	465.25	1	b	4	8078.53	6867.23	5493.48	21397.2	34560.3	27829.4
>sp	P05186	PPBT_HUMAN Alkaline phosphatase, tissue-nonspecific isozyme OS=Homo sapiens OX=9606 GN=ALPL PE=1 SV=4	GFFLLVEGGR	547.803	2	517.273	1	y	5	28384.2	21247.1	13394.4	69873.6	117017	87430.3
>sp	P05186	PPBT_HUMAN Alkaline phosphatase, tissue-nonspecific isozyme OS=Homo sapiens OX=9606 GN=ALPL PE=1 SV=4	GFFLLVEGGR	547.803	2	630.357	1	y	6	27214.7	20286.7	16574.8	72403	109577	88248.5
>sp	P05186	PPBT_HUMAN Alkaline phosphatase, tissue-nonspecific isozyme OS=Homo sapiens OX=9606 GN=ALPL PE=1 SV=4	GFFLLVEGGR	547.803	2	743.441	1	y	7	13595.8	12002.5	10772.3	32606	49347.4	42127.2
>sp	P05186	PPBT_HUMAN Alkaline phosphatase, tissue-nonspecific isozyme OS=Homo sapiens OX=9606 GN=ALPL PE=1 SV=4	GFFLLVEGGR	547.803	2	890.509	1	y	8	7306.92	6036.45	4730.34	15774	22764.1	16613.2
>sp	P05186	PPBT_HUMAN Alkaline phosphatase, tissue-nonspecific isozyme OS=Homo sapiens OX=9606 GN=ALPL PE=1 SV=4	GQLHHNPGEETR	458.888	3	344.17	2	b	6	1176.75	1114.21		4187.67	5847.53	3620.41
>sp	P05186	PPBT_HUMAN Alkaline phosphatase, tissue-nonspecific isozyme OS=Homo sapiens OX=9606 GN=ALPL PE=1 SV=4	GQLHHNPGEETR	458.888	3	344.667	2	y	6	2797.18	1491.77	1356.03	5934.75	12896.2	9117.6
>sp	P05186	PPBT_HUMAN Alkaline phosphatase, tissue-nonspecific isozyme OS=Homo sapiens OX=9606 GN=ALPL PE=1 SV=4	GQLHHNPGEETR	458.888	3	405.209	1	y	3				3266.25	4494	2858.95
>sp	P05186	PPBT_HUMAN Alkaline phosphatase, tissue-nonspecific isozyme OS=Homo sapiens OX=9606 GN=ALPL PE=1 SV=4	GQLHHNPGEETR	458.888	3	534.252	1	y	4	1478.59	1145.58		3608.28	6325.57	4131.14
>sp	P05186	PPBT_HUMAN Alkaline phosphatase, tissue-nonspecific isozyme OS=Homo sapiens OX=9606 GN=ALPL PE=1 SV=4	GQLHHNPGEETR	458.888	3	591.273	1	y	5	2451.77	2177.96	1590.5	8029.52	15358	9378.58
>sp	P05186	PPBT_HUMAN Alkaline phosphatase, tissue-nonspecific isozyme OS=Homo sapiens OX=9606 GN=ALPL PE=1 SV=4	GQLHHNPGEETR	458.888	3	595.289	2	y	10				2913.64	4822.76	3930.15
>sp	P05186	PPBT_HUMAN Alkaline phosphatase, tissue-nonspecific isozyme OS=Homo sapiens OX=9606 GN=ALPL PE=1 SV=4	GQLHHNPGEETR	458.888	3	687.332	1	b	6	1458.92	1001.73		4403.85	6694.05	5346.14
>sp	P05186	PPBT_HUMAN Alkaline phosphatase, tissue-nonspecific isozyme OS=Homo sapiens OX=9606 GN=ALPL PE=1 SV=4	GQLHHNPGEETR	458.888	3	688.326	1	y	6	5121.85	3734.58	2293.71	12956.4	24029.2	17108.4
>sp	P05186	PPBT_HUMAN Alkaline phosphatase, tissue-nonspecific isozyme OS=Homo sapiens OX=9606 GN=ALPL PE=1 SV=4	GQLHHNPGEETR	687.829	2	436.23	1	b	4					1065.14	1007.41
>sp	P05186	PPBT_HUMAN Alkaline phosphatase, tissue-nonspecific isozyme OS=Homo sapiens OX=9606 GN=ALPL PE=1 SV=4	GQLHHNPGEETR	687.829	2	687.332	1	b	6	4597.63				7693.92	1052.16
>sp	P05186	PPBT_HUMAN Alkaline phosphatase, tissue-nonspecific isozyme OS=Homo sapiens OX=9606 GN=ALPL PE=1 SV=4	GQLHHNPGEETR	687.829	2	688.326	1	y	6	6220.86			7787.02	16510.1	11242.7
>sp	P05186	PPBT_HUMAN Alkaline phosphatase, tissue-nonspecific isozyme OS=Homo sapiens OX=9606 GN=ALPL PE=1 SV=4	GQLHHNPGEETR	687.829	2	802.369	1	y	7			3058.55	1230.21	1060.64	1628.75
>sp	P05186	PPBT_HUMAN Alkaline phosphatase, tissue-nonspecific isozyme OS=Homo sapiens OX=9606 GN=ALPL PE=1 SV=4	GQLHHNPGEETR	687.829	2	939.428	1	y	8				1312.02	1445.23	1894
>sp	P05186	PPBT_HUMAN Alkaline phosphatase, tissue-nonspecific isozyme OS=Homo sapiens OX=9606 GN=ALPL PE=1 SV=4	HETHGGEDVAVFSK	504.907	3	374.654	2	b	7		2213.84	1192.13	4218.92	6842.07	4671.36
>sp	P05186	PPBT_HUMAN Alkaline phosphatase, tissue-nonspecific isozyme OS=Homo sapiens OX=9606 GN=ALPL PE=1 SV=4	HETHGGEDVAVFSK	504.907	3	381.213	1	y	3		6345.92	2350.46	7268.09	13871.1	7009.09
>sp	P05186	PPBT_HUMAN Alkaline phosphatase, tissue-nonspecific isozyme OS=Homo sapiens OX=9606 GN=ALPL PE=1 SV=4	HETHGGEDVAVFSK	504.907	3	432.168	2	b	8	4699.24	7218.98	3341.03	17162.6	32564.6	17870.3
>sp	P05186	PPBT_HUMAN Alkaline phosphatase, tissue-nonspecific isozyme OS=Homo sapiens OX=9606 GN=ALPL PE=1 SV=4	HETHGGEDVAVFSK	504.907	3	481.702	2	b	9	2076.15	1571.04	1736.75	7607.25	13323.5	6797.39
>sp	P05186	PPBT_HUMAN Alkaline phosphatase, tissue-nonspecific isozyme OS=Homo sapiens OX=9606 GN=ALPL PE=1 SV=4	HETHGGEDVAVFSK	504.907	3	517.22	2	b	10	4690.26		3261.31	8562.36	17241.1	9930.9
>sp	P05186	PPBT_HUMAN Alkaline phosphatase, tissue-nonspecific isozyme OS=Homo sapiens OX=9606 GN=ALPL PE=1 SV=4	HETHGGEDVAVFSK	504.907	3	551.319	1	y	5	2053.4	1837.39	1926	5967.49	11793.3	5368.11
>sp	P05186	PPBT_HUMAN Alkaline phosphatase, tissue-nonspecific isozyme OS=Homo sapiens OX=9606 GN=ALPL PE=1 SV=4	HETHGGEDVAVFSK	504.907	3	650.387	1	y	6		1071.55		5187.06	4439.97	2532.74
>sp	P05186	PPBT_HUMAN Alkaline phosphatase, tissue-nonspecific isozyme OS=Homo sapiens OX=9606 GN=ALPL PE=1 SV=4	HETHGGEDVAVFSK	756.857	2	1033.43	1	b	10				3899.56	4272.02
>sp	P05186	PPBT_HUMAN Alkaline phosphatase, tissue-nonspecific isozyme OS=Homo sapiens OX=9606 GN=ALPL PE=1 SV=4	HETHGGEDVAVFSK	756.857	2	1132.5	1	b	11				2627.85	4622.68
>sp	P05186	PPBT_HUMAN Alkaline phosphatase, tissue-nonspecific isozyme OS=Homo sapiens OX=9606 GN=ALPL PE=1 SV=4	HETHGGEDVAVFSK	756.857	2	381.213	1	y	3		1546.36		4265.02	5191.25
>sp	P05186	PPBT_HUMAN Alkaline phosphatase, tissue-nonspecific isozyme OS=Homo sapiens OX=9606 GN=ALPL PE=1 SV=4	HETHGGEDVAVFSK	756.857	2	432.168	2	b	8	1314.57			2005.64	4075.96	1067.99
>sp	P05186	PPBT_HUMAN Alkaline phosphatase, tissue-nonspecific isozyme OS=Homo sapiens OX=9606 GN=ALPL PE=1 SV=4	HETHGGEDVAVFSK	756.857	2	517.22	2	b	10	1399.08	1815.51			4877.17
>sp	P05186	PPBT_HUMAN Alkaline phosphatase, tissue-nonspecific isozyme OS=Homo sapiens OX=9606 GN=ALPL PE=1 SV=4	HETHGGEDVAVFSK	756.857	2	863.328	1	b	8				2731.81	3953.16
>sp	P05186	PPBT_HUMAN Alkaline phosphatase, tissue-nonspecific isozyme OS=Homo sapiens OX=9606 GN=ALPL PE=1 SV=4	LDGLDLVDTWK	637.835	2	1046.55	1	y	9	19034.1	9459.52	3773.18	10851.8	63170.8	46022.6
>sp	P05186	PPBT_HUMAN Alkaline phosphatase, tissue-nonspecific isozyme OS=Homo sapiens OX=9606 GN=ALPL PE=1 SV=4	LDGLDLVDTWK	637.835	2	1161.58	1	y	10	7131.72	6426.85	3748.24	7129.12	31199.3	23174.2
>sp	P05186	PPBT_HUMAN Alkaline phosphatase, tissue-nonspecific isozyme OS=Homo sapiens OX=9606 GN=ALPL PE=1 SV=4	LDGLDLVDTWK	637.835	2	434.24	1	y	3	13126.6	6191.05	5019.12	9323.26	27547.6	17533.8
>sp	P05186	PPBT_HUMAN Alkaline phosphatase, tissue-nonspecific isozyme OS=Homo sapiens OX=9606 GN=ALPL PE=1 SV=4	LDGLDLVDTWK	637.835	2	549.267	1	y	4	5224.38	7389.55	2776.77	7722.68	41054.2	33222.7
>sp	P05186	PPBT_HUMAN Alkaline phosphatase, tissue-nonspecific isozyme OS=Homo sapiens OX=9606 GN=ALPL PE=1 SV=4	LDGLDLVDTWK	637.835	2	648.335	1	y	5	6746.98	6445.83	3992.49	7984.7	36124.2	25022
>sp	P05186	PPBT_HUMAN Alkaline phosphatase, tissue-nonspecific isozyme OS=Homo sapiens OX=9606 GN=ALPL PE=1 SV=4	LDGLDLVDTWK	637.835	2	761.419	1	y	6	13131.7	13236.3	4374.06	6984.38	35973.7	24949.9
>sp	P05186	PPBT_HUMAN Alkaline phosphatase, tissue-nonspecific isozyme OS=Homo sapiens OX=9606 GN=ALPL PE=1 SV=4	LDGLDLVDTWK	637.835	2	761.419	1	y	6	13151.3	9512.91	4368.01	6974.48	35981.6	25303
>sp	P05186	PPBT_HUMAN Alkaline phosphatase, tissue-nonspecific isozyme OS=Homo sapiens OX=9606 GN=ALPL PE=1 SV=4	LDGLDLVDTWK	637.835	2	876.446	1	y	7	17357.5	18815.2	5871.9	17729.1	86577.4	70525
>sp	P05186	PPBT_HUMAN Alkaline phosphatase, tissue-nonspecific isozyme OS=Homo sapiens OX=9606 GN=ALPL PE=1 SV=4	SVGIVTTTR	467.272	2	357.213	1	b	4	9908.34	8179.8	7365.74	23365.4	44160.6	30824.2
>sp	P05186	PPBT_HUMAN Alkaline phosphatase, tissue-nonspecific isozyme OS=Homo sapiens OX=9606 GN=ALPL PE=1 SV=4	SVGIVTTTR	467.272	2	377.214	1	y	3	3979.56	5000.87	5172.89	11071.7	12125.2	9527.6
>sp	P05186	PPBT_HUMAN Alkaline phosphatase, tissue-nonspecific isozyme OS=Homo sapiens OX=9606 GN=ALPL PE=1 SV=4	SVGIVTTTR	467.272	2	478.262	1	y	4	12077.4	8692.96	6181.13	37805	56994.1	38531.7
>sp	P05186	PPBT_HUMAN Alkaline phosphatase, tissue-nonspecific isozyme OS=Homo sapiens OX=9606 GN=ALPL PE=1 SV=4	SVGIVTTTR	467.272	2	577.33	1	y	5	32547.7	25925	14697.7	93171.2	141482	100271
>sp	P05186	PPBT_HUMAN Alkaline phosphatase, tissue-nonspecific isozyme OS=Homo sapiens OX=9606 GN=ALPL PE=1 SV=4	SVGIVTTTR	467.272	2	577.33	1	y	5	31171.3	25886.5	14690.2	93140.2	141435	100163
>sp	P05186	PPBT_HUMAN Alkaline phosphatase, tissue-nonspecific isozyme OS=Homo sapiens OX=9606 GN=ALPL PE=1 SV=4	SVGIVTTTR	467.272	2	690.414	1	y	6	2613.15	3665.58		10105.3	12851.6	9420.26
>sp	P05186	PPBT_HUMAN Alkaline phosphatase, tissue-nonspecific isozyme OS=Homo sapiens OX=9606 GN=ALPL PE=1 SV=4	SVGIVTTTR	467.272	2	747.436	1	y	7	50198.2	44552	27017.3	151881	238787	163799
>sp	P05186	PPBT_HUMAN Alkaline phosphatase, tissue-nonspecific isozyme OS=Homo sapiens OX=9606 GN=ALPL PE=1 SV=4	TDVEYESDEK	607.756	2	316.15	1	b	3	6753.95	4996.77	1333.16	8575.03		10220
>sp	P05186	PPBT_HUMAN Alkaline phosphatase, tissue-nonspecific isozyme OS=Homo sapiens OX=9606 GN=ALPL PE=1 SV=4	TDVEYESDEK	607.756	2	478.214	1	y	4	3262.28	2674.01		5346.68	9188.14
>sp	P05186	PPBT_HUMAN Alkaline phosphatase, tissue-nonspecific isozyme OS=Homo sapiens OX=9606 GN=ALPL PE=1 SV=4	TDVEYESDEK	607.756	2	607.257	1	y	5					33266.5	43994.3
>sp	P05186	PPBT_HUMAN Alkaline phosphatase, tissue-nonspecific isozyme OS=Homo sapiens OX=9606 GN=ALPL PE=1 SV=4	TDVEYESDEK	607.756	2	770.32	1	y	6	6584.96			14218.4	23023.4	18806.6
>sp	P05186	PPBT_HUMAN Alkaline phosphatase, tissue-nonspecific isozyme OS=Homo sapiens OX=9606 GN=ALPL PE=1 SV=4	YALELQK	432.745	2	388.255	1	y	3	1054.85	3874.27	3822.29	15985.5	24181.8	14641.4
>sp	P05186	PPBT_HUMAN Alkaline phosphatase, tissue-nonspecific isozyme OS=Homo sapiens OX=9606 GN=ALPL PE=1 SV=4	YALELQK	432.745	2	517.298	1	y	4		15973.7	10238.3	21396	31862.2	18410.1
>sp	P05186	PPBT_HUMAN Alkaline phosphatase, tissue-nonspecific isozyme OS=Homo sapiens OX=9606 GN=ALPL PE=1 SV=4	YALELQK	432.745	2	630.382	1	y	5	7589.32	26019.9	17651.2	72372.1	113889	71832.3
>sp	P05186	PPBT_HUMAN Alkaline phosphatase, tissue-nonspecific isozyme OS=Homo sapiens OX=9606 GN=ALPL PE=1 SV=4	YALELQK	432.745	2	701.419	1	y	6			7369.46	32827.5	56791	30909.6
>sp	O75487	GPC4_HUMAN Glypican-4 OS=Homo sapiens OX=9606 GN=GPC4 PE=1 SV=4	LVNSQYHFTDEYLEC[CAM]VSK	744.681	3	1010.44	2	y	16	29797.8	29219.3	16472.3	49523.8	181550	184434
>sp	O75487	GPC4_HUMAN Glypican-4 OS=Homo sapiens OX=9606 GN=GPC4 PE=1 SV=4	LVNSQYHFTDEYLEC[CAM]VSK	744.681	3	1390.62	1	y	11	4487.33	4682.05		7715.32	14896.9	12958.7
>sp	O75487	GPC4_HUMAN Glypican-4 OS=Homo sapiens OX=9606 GN=GPC4 PE=1 SV=4	LVNSQYHFTDEYLEC[CAM]VSK	744.681	3	493.244	1	y	4	4059.07	5505.98		10182.7	32078.9	26933.6
>sp	O75487	GPC4_HUMAN Glypican-4 OS=Homo sapiens OX=9606 GN=GPC4 PE=1 SV=4	LVNSQYHFTDEYLEC[CAM]VSK	744.681	3	622.286	1	y	5	7992.91	8771.25	5029.42	10123.1	37884.3	46011
>sp	O75487	GPC4_HUMAN Glypican-4 OS=Homo sapiens OX=9606 GN=GPC4 PE=1 SV=4	LVNSQYHFTDEYLEC[CAM]VSK	744.681	3	898.434	1	y	7	6252.15	4994.99	1395.07	10773	20723.3	15581.6
>sp	O75487	GPC4_HUMAN Glypican-4 OS=Homo sapiens OX=9606 GN=GPC4 PE=1 SV=4	LVNSQYHFTDEYLEC[CAM]VSK	744.681	3	953.42	2	y	15	8666.97	4321.8	1656	7250.97	26671.2	95031.5
>sp	O75487	GPC4_HUMAN Glypican-4 OS=Homo sapiens OX=9606 GN=GPC4 PE=1 SV=4	SVVSEQC[CAM]NHLQAVFASR	644.651	3	480.257	1	y	4	23102.4	18368.2	14432	25366.3	73284.6	64584.4
>sp	O75487	GPC4_HUMAN Glypican-4 OS=Homo sapiens OX=9606 GN=GPC4 PE=1 SV=4	SVVSEQC[CAM]NHLQAVFASR	644.651	3	650.362	1	y	6	13235.2	9510.58	7745.15	24872.1	60549.4	43129.8
>sp	O75487	GPC4_HUMAN Glypican-4 OS=Homo sapiens OX=9606 GN=GPC4 PE=1 SV=4	SVVSEQC[CAM]NHLQAVFASR	644.651	3	778.42	1	y	7	21041.1	17809.9	11055.9	30745.4	82306.4	68035.1
>sp	O75487	GPC4_HUMAN Glypican-4 OS=Homo sapiens OX=9606 GN=GPC4 PE=1 SV=4	SVVSEQC[CAM]NHLQAVFASR	644.651	3	778.421	1	y	7	20997.1	15639	11024.9	30678.3	80718	67954.3
>sp	O75487	GPC4_HUMAN Glypican-4 OS=Homo sapiens OX=9606 GN=GPC4 PE=1 SV=4	SVVSEQC[CAM]NHLQAVFASR	644.651	3	823.889	2	y	14	63828.6	50036.8	24959.2	108248	269908	185607
>sp	O75487	GPC4_HUMAN Glypican-4 OS=Homo sapiens OX=9606 GN=GPC4 PE=1 SV=4	SVVSEQC[CAM]NHLQAVFASR	644.651	3	823.889	2	y	14	63779.6	49982.9	24936.8	107622	269161	185237
>sp	O75487	GPC4_HUMAN Glypican-4 OS=Homo sapiens OX=9606 GN=GPC4 PE=1 SV=4	SVVSEQC[CAM]NHLQAVFASR	644.651	3	873.423	2	y	15	44251.1	43401.3	20505.3	83169.9	214183	153774
>sp	O75487	GPC4_HUMAN Glypican-4 OS=Homo sapiens OX=9606 GN=GPC4 PE=1 SV=4	SVVSEQC[CAM]NHLQAVFASR	644.651	3	891.505	1	y	8	15980		10544.8	23516.2	65087.6	52038.9
>sp	O75487	GPC4_HUMAN Glypican-4 OS=Homo sapiens OX=9606 GN=GPC4 PE=1 SV=4	SVVSEQC[CAM]NHLQAVFASR	966.473	2	1142.61	1	y	10	3613.28	5056.97	3109.55	7065	14178.8	12149.1
>sp	O75487	GPC4_HUMAN Glypican-4 OS=Homo sapiens OX=9606 GN=GPC4 PE=1 SV=4	SVVSEQC[CAM]NHLQAVFASR	966.473	2	480.257	1	y	4	7809.17	6756.6	4382.7	16050	37748.7	28726.8
>sp	O75487	GPC4_HUMAN Glypican-4 OS=Homo sapiens OX=9606 GN=GPC4 PE=1 SV=4	SVVSEQC[CAM]NHLQAVFASR	966.473	2	579.325	1	y	5	4715.09	3697.47	1892.36	10507	20616.5	13527.2
>sp	O75487	GPC4_HUMAN Glypican-4 OS=Homo sapiens OX=9606 GN=GPC4 PE=1 SV=4	SVVSEQC[CAM]NHLQAVFASR	966.473	2	650.362	1	y	6	6069.31	4179.67	1876.35	9041.11	26023.2	21427.2
>sp	O75487	GPC4_HUMAN Glypican-4 OS=Homo sapiens OX=9606 GN=GPC4 PE=1 SV=4	SVVSEQC[CAM]NHLQAVFASR	966.473	2	778.421	1	y	7	7994.58	7233.84	1345.19	9885.67	36119.7	30257
>sp	O75487	GPC4_HUMAN Glypican-4 OS=Homo sapiens OX=9606 GN=GPC4 PE=1 SV=4	SVVSEQC[CAM]NHLQAVFASR	966.473	2	891.505	1	y	8	12619.4	7268.31	7348.45	14075.6	35354.6	24235.9
>sp	O75487	GPC4_HUMAN Glypican-4 OS=Homo sapiens OX=9606 GN=GPC4 PE=1 SV=4	TFAQGLAVAGDVVSK	731.899	2	1015.58	1	y	11	1881.35	20357.7		68196.4	87994	60566.1
>sp	O75487	GPC4_HUMAN Glypican-4 OS=Homo sapiens OX=9606 GN=GPC4 PE=1 SV=4	TFAQGLAVAGDVVSK	731.899	2	320.16	1	b	3		10936.3		32407.6	35454.9	27914.9
>sp	O75487	GPC4_HUMAN Glypican-4 OS=Homo sapiens OX=9606 GN=GPC4 PE=1 SV=4	TFAQGLAVAGDVVSK	731.899	2	432.282	1	y	4		3024.12		12724.4	24940.1	13734.9
>sp	O75487	GPC4_HUMAN Glypican-4 OS=Homo sapiens OX=9606 GN=GPC4 PE=1 SV=4	TFAQGLAVAGDVVSK	731.899	2	604.33	1	y	6			3424.81	57086.8	103785	68908.7
>sp	O75487	GPC4_HUMAN Glypican-4 OS=Homo sapiens OX=9606 GN=GPC4 PE=1 SV=4	TFAQGLAVAGDVVSK	731.899	2	675.367	1	y	7		20941.3		59981.6	95170.4	83065.9
>sp	O75487	GPC4_HUMAN Glypican-4 OS=Homo sapiens OX=9606 GN=GPC4 PE=1 SV=4	TFAQGLAVAGDVVSK	731.899	2	774.436	1	y	8	4807.32	11932		49460.5	73083.7	44248.6
>sp	O75487	GPC4_HUMAN Glypican-4 OS=Homo sapiens OX=9606 GN=GPC4 PE=1 SV=4	TFAQGLAVAGDVVSK	731.899	2	774.436	1	y	8	3556.15	11915.8		49421.1	72983.4	44161.6
>sp	O75487	GPC4_HUMAN Glypican-4 OS=Homo sapiens OX=9606 GN=GPC4 PE=1 SV=4	TFAQGLAVAGDVVSK	731.899	2	845.473	1	y	9	6758.92	19223.6		71705.5	104304	73438.6
>sp	O75487	GPC4_HUMAN Glypican-4 OS=Homo sapiens OX=9606 GN=GPC4 PE=1 SV=4	VSVVNPTAQC[CAM]THALLK	579.982	3	1041.55	1	y	9	6456.29	6311.55	2160.23	9798.9	32490.8	26599.9
>sp	O75487	GPC4_HUMAN Glypican-4 OS=Homo sapiens OX=9606 GN=GPC4 PE=1 SV=4	VSVVNPTAQC[CAM]THALLK	579.982	3	1239.65	1	y	11	7399.66	7758.65	3162.29	9337.25	35912.9	30360
>sp	O75487	GPC4_HUMAN Glypican-4 OS=Homo sapiens OX=9606 GN=GPC4 PE=1 SV=4	VSVVNPTAQC[CAM]THALLK	579.982	3	620.329	2	y	11	27823.5	25799.2	11372.9	37131.9	129423	111969
>sp	O75487	GPC4_HUMAN Glypican-4 OS=Homo sapiens OX=9606 GN=GPC4 PE=1 SV=4	VSVVNPTAQC[CAM]THALLK	579.982	3	677.351	2	y	12	30293.3	27353.8	8303.3	30928.3	107550	92334.1
>sp	O75487	GPC4_HUMAN Glypican-4 OS=Homo sapiens OX=9606 GN=GPC4 PE=1 SV=4	VSVVNPTAQC[CAM]THALLK	579.982	3	726.885	2	y	13	17118.2	17931.6	6145.54	28727.5	97056.1	83241.5
>sp	O75487	GPC4_HUMAN Glypican-4 OS=Homo sapiens OX=9606 GN=GPC4 PE=1 SV=4	VSVVNPTAQC[CAM]THALLK	579.982	3	776.419	2	y	14	19660.1	14134.6	5835.81	21510.6	81247.1	69099.1
>sp	O75487	GPC4_HUMAN Glypican-4 OS=Homo sapiens OX=9606 GN=GPC4 PE=1 SV=4	VSVVNPTAQC[CAM]THALLK	579.982	3	819.935	2	y	15	15509	14825.8	5722.14	19535.3	72699.9	56386.7
>sp	O75487	GPC4_HUMAN Glypican-4 OS=Homo sapiens OX=9606 GN=GPC4 PE=1 SV=4	VSVVNPTAQC[CAM]THALLK	869.469	2	1041.55	1	y	9	2254.03	4593	3743.29		6539.47	6542.91
>sp	O75487	GPC4_HUMAN Glypican-4 OS=Homo sapiens OX=9606 GN=GPC4 PE=1 SV=4	VSVVNPTAQC[CAM]THALLK	869.469	2	1142.6	1	y	10		1070.27			3144.32	2682.54
>sp	O75487	GPC4_HUMAN Glypican-4 OS=Homo sapiens OX=9606 GN=GPC4 PE=1 SV=4	VSVVNPTAQC[CAM]THALLK	869.469	2	385.245	1	b	4		2573.91			4468.54	5107.95
>sp	O75487	GPC4_HUMAN Glypican-4 OS=Homo sapiens OX=9606 GN=GPC4 PE=1 SV=4	VSVVNPTAQC[CAM]THALLK	869.469	2	444.318	1	y	4					2561.4	2826.08
>sp	O75487	GPC4_HUMAN Glypican-4 OS=Homo sapiens OX=9606 GN=GPC4 PE=1 SV=4	VSVVNPTAQC[CAM]THALLK	869.469	2	620.329	2	y	11					7464.03	8950.91
>sp	O75487	GPC4_HUMAN Glypican-4 OS=Homo sapiens OX=9606 GN=GPC4 PE=1 SV=4	VSVVNPTAQC[CAM]THALLK	869.469	2	677.351	2	y	12			1149.4		5331.71	4580.39
>sp	P08174	DAF_HUMAN Complement decay-accelerating factor OS=Homo sapiens OX=9606 GN=CD55 PE=1 SV=4	LTC[CAM]LQNLK	495.276	2	374.24	1	y	3		5015.21	2346.45	4778.19	21686.6	10009.6
>sp	P08174	DAF_HUMAN Complement decay-accelerating factor OS=Homo sapiens OX=9606 GN=CD55 PE=1 SV=4	LTC[CAM]LQNLK	495.276	2	388.21	2	y	6	2301.4	2587.06	16171.7	4344.37	29133.1	12089.9
>sp	P08174	DAF_HUMAN Complement decay-accelerating factor OS=Homo sapiens OX=9606 GN=CD55 PE=1 SV=4	LTC[CAM]LQNLK	495.276	2	486.271	2	b	8	10340.9		29663.1	2727.08		36359.7
>sp	P08174	DAF_HUMAN Complement decay-accelerating factor OS=Homo sapiens OX=9606 GN=CD55 PE=1 SV=4	LTC[CAM]LQNLK	495.276	2	502.298	1	y	4	3815.52	4009.89	1842.81	4893.42	28307.2	15799.6
>sp	P08174	DAF_HUMAN Complement decay-accelerating factor OS=Homo sapiens OX=9606 GN=CD55 PE=1 SV=4	LTC[CAM]LQNLK	495.276	2	615.382	1	y	5	6158.72	8836.97	6363.24	7044.29	51222.8	20707.8
>sp	P08174	DAF_HUMAN Complement decay-accelerating factor OS=Homo sapiens OX=9606 GN=CD55 PE=1 SV=4	LTC[CAM]LQNLK	495.276	2	775.413	1	y	6	19423.8	19478.7	10450.1	20110.3	128047	64895.3
>sp	P08174	DAF_HUMAN Complement decay-accelerating factor OS=Homo sapiens OX=9606 GN=CD55 PE=1 SV=4	LTC[CAM]LQNLK	495.276	2	876.461	1	y	7			1921.64	1031.69	67819.9	20595.7
>sp	P08174	DAF_HUMAN Complement decay-accelerating factor OS=Homo sapiens OX=9606 GN=CD55 PE=1 SV=4	TSFPEDTVITYK	700.851	2	1065.55	1	y	9	15157.4	12032.4	10674.3	43404.8	1760.21	13363.9
>sp	P08174	DAF_HUMAN Complement decay-accelerating factor OS=Homo sapiens OX=9606 GN=CD55 PE=1 SV=4	TSFPEDTVITYK	700.851	2	411.224	1	y	3	4029.22	1067.33		3107.22		4951.86
>sp	P08174	DAF_HUMAN Complement decay-accelerating factor OS=Homo sapiens OX=9606 GN=CD55 PE=1 SV=4	TSFPEDTVITYK	700.851	2	606.811	2	y	10	4152.43	2539.59	3220.58	16948.4
>sp	P08174	DAF_HUMAN Complement decay-accelerating factor OS=Homo sapiens OX=9606 GN=CD55 PE=1 SV=4	TSFPEDTVITYK	700.851	2	968.494	1	y	8				2521.17
